# Supplementary material for: Integrated genomic characterization of oesophageal carcinoma
Source: Nature. Author manuscript; Available in PMC 2017 Oct 22. (PMC5651175; doi:10.1038/nature20805)
Supplement: Supp Table 1 [file NIHMS905030-supplement-Supp_Table_1.xlsx]

## Sheet: Supplementary Table 1
Supplemental Table 1
barcode	EC	ESCC	GEA	GEA-CIN	Disease code	Histological Type - Oesophagus	Histological Type	Oesophageal tumor location	Barretts oesophagus	GEJ Category	Tissue-level Location	Gastroesophageal location	EBV positive	MSI status	SCNA High/Low	Gastric classification	Pathologic T	Pathologic N	Pathologic M	Pathologic stage	Grade	Tobacco Smoking History	Age at initial pathologic diagnosis	Country	Gender	Residual tumor	Days to last known alive	Vital Status	New tumor event after initial treatment	Person neoplasm cancer status	Days from surgery to last followup	Days from surgery to death	Reflux history	Number pack years smoked	MutationRate	Mutation Rate Category	MLH1 epigenetically silenced	CDKN2A silencing	MLH1 methylation	CDKN2A methylation	ERBB2 Amplified	TP53 mutation	SMARCA4 mutation	Percent tumor nuclei	Percent tumor cells	Percent lymphocyte infiltration	Estimated leukocyte percentage	Absolute extract ploidy	Absolute extract purity
TCGA-2H-A9GF	1	0	1	1	ESCA	EAC	AC	distal	NA	Oesophagus	Oesophageal	Oesophageal_GE_Junction	0	MSI-L	SCNA-High	CIN	TX	N3	NA	IIIC	G3	NA	67.04	Netherlands	MALE	R1	784	Dead	YES	WITH_TUMOR	NA	NA	NA	NA	12.697	Non-hypermutated	FALSE	FALSE	FALSE	FALSE	1	0	0	60	50	0	0.129	2.84	0.68
TCGA-2H-A9GH	1	0	1	1	ESCA	EAC	AC	distal	TRUE	Oesophagus	Oesophageal	Oesophageal_GE_Junction	0	MSS	SCNA-High	CIN	TX	N1	NA	IIB	G2	NA	44.35	Netherlands	MALE	R0	951	Dead	YES	WITH_TUMOR	NA	NA	NO	NA	8	Non-hypermutated	FALSE	FALSE	FALSE	FALSE	0	1	0	70	70	40	0.16	2.93	0.62
TCGA-2H-A9GI	1	0	1	1	ESCA	EAC	AC	distal	TRUE	Oesophagus	Oesophageal	Oesophageal_GE_Junction	0	MSS	SCNA-High	CIN	TX	N2	NA	IIIB	G2	NA	68.71	Netherlands	MALE	R0	435	Dead	YES	WITH_TUMOR	NA	NA	NA	NA	10.804	Non-hypermutated	FALSE	FALSE	FALSE	FALSE	1	0	0	70	70	40	0.267	2.66	0.6
TCGA-2H-A9GK	1	0	1	1	ESCA	EAC	AC	distal	TRUE	Oesophagus	Oesophageal	Oesophageal_GE_Junction	0	MSS	SCNA-High	CIN	TX	N2	NA	IIIB	G3	NA	43.99	Netherlands	MALE	R0	232	Dead	YES	WITH_TUMOR	NA	NA	YES	NA	11.778	Non-hypermutated	FALSE	TRUE	FALSE	TRUE	0	1	0	80	80	40	0.39	2.07	0.47
TCGA-2H-A9GL	1	0	1	1	ESCA	EAC	AC	distal	TRUE	Oesophagus	Oesophageal	Oesophageal_GE_Junction	0	MSS	SCNA-High	CIN	TX	N1	NA	IIA	G3	NA	74.24	Netherlands	MALE	R1	180	Dead	YES	WITH_TUMOR	NA	NA	NO	NA	9.529	Non-hypermutated	FALSE	FALSE	FALSE	FALSE	0	1	0	70	55	25	0.104	2.83	0.75
TCGA-2H-A9GM	1	0	1	1	ESCA	EAC	AC	distal	TRUE	Oesophagus	Oesophageal	Oesophageal_GE_Junction	0	MSS	SCNA-High	CIN	TX	N1	NA	IIB	G2	NA	53.35	Netherlands	MALE	R0	424	Dead	YES	WITH_TUMOR	NA	NA	NA	NA	6.743	Non-hypermutated	FALSE	TRUE	FALSE	TRUE	0	0	0	75	48	12	0.188	4.87	0.51
TCGA-2H-A9GN	1	0	1	1	ESCA	EAC	AC	distal	NA	Oesophagus	Oesophageal	Oesophageal_GE_Junction	0	MSS	SCNA-High	CIN	TX	N2	NA	IIIB	G3	NA	70.27	Netherlands	MALE	R0	272	Dead	YES	WITH_TUMOR	NA	NA	NA	NA	6.638	Non-hypermutated	FALSE	FALSE	FALSE	FALSE	0	1	0	90	77	6	0.105	2.96	0.75
TCGA-2H-A9GO	1	0	1	1	ESCA	EAC	AC	distal	TRUE	Oesophagus	Oesophageal	Oesophageal_GE_Junction	0	MSS	SCNA-High	CIN	TX	N3	NA	IV	G3	NA	58.83	Netherlands	MALE	R1	494	Dead	YES	WITH_TUMOR	NA	NA	NA	NA	7.701	Non-hypermutated	FALSE	FALSE	FALSE	FALSE	0	1	0	80	63	10	0.378	1.55	0.56
TCGA-2H-A9GQ	1	0	0	0	ESCA	NA	NA	distal	TRUE	Oesophagus	Oesophageal	Oesophageal_GE_Junction	0	MSS	SCNA-High	CIN	TX	N1	NA	IIIA	G3	NA	80.76	Netherlands	MALE	R0	128	Dead	YES	WITH_TUMOR	NA	NA	NA	NA	7.347	Non-hypermutated	FALSE	FALSE	FALSE	FALSE	0	1	0	70	85	5	0.059	NA	NA
TCGA-2H-A9GR	1	0	1	1	ESCA	EAC	AC	distal	TRUE	Oesophagus	Oesophageal	Oesophageal_GE_Junction	0	MSI-L	SCNA-High	CIN	TX	N0	NA	IIB	G2	NA	80.63	Netherlands	MALE	R1	987	Dead	NA	WITH_TUMOR	NA	NA	NA	NA	13.486	Non-hypermutated	FALSE	TRUE	FALSE	TRUE	0	1	0	60	100	8	0.289	1.9	0.58
TCGA-IC-A6RE	1	0	1	1	ESCA	EAC	AC	distal	NA	Tubular_oesophagus	Oesophageal	Distal_Oesophagus	0	MSS	SCNA-High	CIN	T2	N1	NA	IIB	G2	Current_smoker	59.25	United_States	MALE	R0	234	Alive	NO	WITH_TUMOR	NA	NA	YES	40	21.075	Hypermutated	FALSE	FALSE	FALSE	FALSE	1	1	1	65	30	20	0.256	2.24	0.54
TCGA-IG-A3I8	1	1	0	0	ESCA	ESCC	ESCC	distal	NA	NA	Oesophageal	Distal_Oesophagus	0	NA	SCNA-High	CIN	T3	N0	NA	IIA	G2	Lifelong_Non-smoker	51.43	Russia	FEMALE	R1	1012	Alive	NO	TUMOR_FREE	NA	NA	NA	NA	4.997	Non-hypermutated	FALSE	FALSE	FALSE	FALSE	0	1	0	100	55	3	0.076	3.83	0.62
TCGA-IG-A3QL	1	1	0	0	ESCA	ESCC	ESCC	distal	NA	NA	Oesophageal	Distal_Oesophagus	0	NA	SCNA-High	CIN	T2	N0	NA	IIA	G2	Current_smoker	54.09	Russia	MALE	R0	1071	Alive	NO	TUMOR_FREE	NA	NA	NA	30	4.321	Non-hypermutated	FALSE	TRUE	FALSE	TRUE	0	1	0	100	80	1	0.04	3.06	0.76
TCGA-IG-A3Y9	1	1	0	0	ESCA	ESCC	ESCC	distal	NA	NA	Oesophageal	Distal_Oesophagus	0	NA	SCNA-High	CIN	T4a	N0	NA	IIIA	G2	Current_smoker	72.09	Russia	MALE	R0	26	Dead	NO	TUMOR_FREE	NA	NA	NA	50	8.154	Non-hypermutated	FALSE	FALSE	FALSE	FALSE	0	1	0	75	75	1	0.283	2.8	0.27
TCGA-IG-A3YA	1	1	0	0	ESCA	ESCC	ESCC	distal	NA	NA	Oesophageal	Distal_Oesophagus	0	NA	SCNA-High	CIN	T3	N0	NA	IIA	G2	Current_smoker	53.57	Russia	MALE	R0	632	Alive	NO	TUMOR_FREE	NA	NA	NA	37.5	3.616	Non-hypermutated	FALSE	FALSE	FALSE	FALSE	0	1	0	90	25	10	0.522	3.12	0.23
TCGA-IG-A3YB	1	1	0	0	ESCA	ESCC	ESCC	distal	NA	NA	Oesophageal	Distal_Oesophagus	0	NA	SCNA-High	CIN	T3	N1	NA	IIIA	G2	Lifelong_Non-smoker	61.1	Russia	MALE	R0	80	Alive	NO	TUMOR_FREE	NA	NA	NA	NA	4.081	Non-hypermutated	FALSE	FALSE	FALSE	FALSE	0	1	0	100	65	1	0.144	3.02	0.58
TCGA-IG-A3YC	1	1	0	0	ESCA	ESCC	ESCC	distal	NA	NA	Oesophageal	Distal_Oesophagus	0	NA	SCNA-High	CIN	T3	N1	NA	IIIA	G2	Current_smoker	62.35	Russia	MALE	R0	612	Alive	YES	WITH_TUMOR	NA	NA	NA	40	3.12	Non-hypermutated	FALSE	FALSE	FALSE	FALSE	0	1	0	85	59	3	0.41	3.01	0.25
TCGA-IG-A4P3	1	1	0	0	ESCA	ESCC	ESCC	mid	NA	NA	Oesophageal	Mid_Oesophagus	0	NA	SCNA-High	CIN	T2	N1	NA	IIB	G2	Current_reformed_smoker_for_<_or_=_15_years	48.9	Ukraine	MALE	R0	567	Dead	NO	WITH_TUMOR	NA	NA	NO	20	13.443	Non-hypermutated	FALSE	FALSE	FALSE	FALSE	0	1	0	75	95	4	0.413	2.08	0.48
TCGA-IG-A4QS	1	0	1	1	ESCA	EAC	AC	distal	FALSE	Oesophagus	Oesophageal	Oesophageal_GE_Junction	0	MSS	SCNA-High	CIN	T3	N2	NA	IIIB	G3	Lifelong_Non-smoker	71.93	Ukraine	MALE	R0	118	Dead	NO	TUMOR_FREE	NA	NA	NO	NA	8.602	Non-hypermutated	FALSE	FALSE	FALSE	FALSE	0	1	0	92	100	0	0.138	5.62	0.61
TCGA-IG-A50L	1	1	0	0	ESCA	ESCC	ESCC	distal	NA	NA	Oesophageal	Distal_Oesophagus	0	NA	SCNA-High	CIN	T3	N1	NA	IIIA	G2	Current_reformed_smoker_for_>_15_years	58.08	Vietnam	MALE	R0	16	Alive	NA	TUMOR_FREE	NA	NA	NO	31	5.175	Non-hypermutated	FALSE	TRUE	FALSE	TRUE	0	1	0	60	60	3	0.286	1.68	0.57
TCGA-IG-A51D	1	1	0	0	ESCA	ESCC	ESCC	proximal	NA	NA	Oesophageal	Proximal_Oesophagus	0	NA	SCNA-High	CIN	T1b	N1	NA	IIB	G2	Lifelong_Non-smoker	63.68	Russia	MALE	RX	518	Alive	NO	TUMOR_FREE	NA	NA	NA	NA	6.38	Non-hypermutated	FALSE	FALSE	FALSE	FALSE	0	1	0	80	100	0	0.322	3.31	0.38
TCGA-IG-A5B8	1	1	0	0	ESCA	ESCC	ESCC	distal	NA	NA	Oesophageal	Distal_Oesophagus	0	NA	SCNA-High	CIN	T3	N0	NA	IB	G1	Current_smoker	72.76	Ukraine	MALE	R0	24	Dead	NO	TUMOR_FREE	NA	NA	NO	75	9.941	Non-hypermutated	FALSE	FALSE	FALSE	FALSE	0	1	0	75	90	2	0.373	3.88	0.36
TCGA-IG-A5S3	1	1	0	0	ESCA	ESCC	ESCC	distal	NA	NA	Oesophageal	Distal_Oesophagus	0	NA	SCNA-High	CIN	T3	N0	NA	IIB	G2	Lifelong_Non-smoker	69.58	Russia	FEMALE	NA	712	Alive	NO	TUMOR_FREE	NA	NA	NA	NA	3.116	Non-hypermutated	FALSE	FALSE	FALSE	FALSE	0	1	0	88	60	4	0.165	5.07	0.55
TCGA-IG-A625	1	1	0	0	ESCA	ESCC	ESCC	distal	NA	NA	Oesophageal	Distal_Oesophagus	0	NA	SCNA-High	CIN	T3	N2	NA	IIIB	G2	Lifelong_Non-smoker	60.43	Vietnam	MALE	R0	390	Dead	NO	TUMOR_FREE	NA	NA	NO	NA	3.837	Non-hypermutated	FALSE	FALSE	FALSE	FALSE	0	1	0	75	75	3	0.105	2.2	0.74
TCGA-IG-A6QS	1	1	0	0	ESCA	ESCC	ESCC	distal	NA	NA	Oesophageal	Distal_Oesophagus	0	NA	SCNA-High	CIN	T2	N2	NA	IIIA	G1	Current_smoker	54.48	Ukraine	MALE	R0	303	Dead	NO	TUMOR_FREE	NA	NA	NO	34	5.202	Non-hypermutated	FALSE	FALSE	FALSE	FALSE	0	1	1	75	100	3	0.195	1.96	0.73
TCGA-IG-A8O2	1	1	0	0	ESCA	ESCC	ESCC	distal	NA	NA	Oesophageal	Distal_Oesophagus	0	NA	SCNA-High	CIN	T3	N2	NA	IIIB	G3	Current_reformed_smoker_for_<_or_=_15_years	62.61	Vietnam	MALE	R0	142	Dead	NO	TUMOR_FREE	NA	NA	NO	15	6.762	Non-hypermutated	FALSE	FALSE	FALSE	FALSE	0	1	0	80	30	8	0.192	3.17	0.64
TCGA-IG-A97H	1	1	0	0	ESCA	ESCC	ESCC	distal	NA	NA	Oesophageal	Distal_Oesophagus	0	NA	SCNA-High	CIN	T3	NX	NA	NA	G3	Current_reformed_smoker_for_<_or_=_15_years	36.05	Vietnam	MALE	R0	441	Alive	NO	TUMOR_FREE	NA	NA	NO	10	6.818	Non-hypermutated	FALSE	FALSE	FALSE	FALSE	0	1	0	80	65	12	0.254	1.69	0.59
TCGA-IG-A97I	1	1	0	0	ESCA	ESCC	ESCC	distal	NA	NA	Oesophageal	Distal_Oesophagus	0	NA	SCNA-High	CIN	T2	N0	NA	IIA	G2	Lifelong_Non-smoker	58.24	Ukraine	MALE	R0	370	Alive	NO	TUMOR_FREE	NA	NA	NO	NA	5.997	Non-hypermutated	FALSE	FALSE	FALSE	FALSE	0	1	0	65	25	4	0.147	2.01	0.63
TCGA-JY-A6F8	1	0	1	1	ESCA	EAC	AC	distal	TRUE	Oesophagus	Oesophageal	Oesophageal_GE_Junction	0	MSI-L	SCNA-High	CIN	T1a	N0	NA	IA	G1	Lifelong_Non-smoker	56.26	Canada	MALE	R0	3714	Alive	NO	TUMOR_FREE	NA	NA	NA	NA	11.198	Non-hypermutated	FALSE	TRUE	FALSE	TRUE	0	1	0	100	80	2	0.138	3.56	0.71
TCGA-JY-A6FB	1	0	1	1	ESCA	EAC	AC	distal	TRUE	Oesophagus	Oesophageal	Oesophageal_GE_Junction	0	MSI-L	SCNA-High	CIN	T1a	N0	NA	IA	G2	Lifelong_Non-smoker	77.4	Canada	MALE	R0	1837	Alive	NO	TUMOR_FREE	NA	NA	NA	NA	7.904	Non-hypermutated	FALSE	FALSE	FALSE	FALSE	1	1	1	90	70	0	0.154	2.88	0.64
TCGA-JY-A6FD	1	1	0	0	ESCA	ESCC	ESCC	distal	NA	NA	Oesophageal	Distal_Oesophagus	0	NA	SCNA-High	CIN	T3	N0	NA	IIB	G1	Lifelong_Non-smoker	51.49	Canada	FEMALE	R0	2069	Alive	NO	TUMOR_FREE	NA	NA	NA	NA	8.685	Non-hypermutated	FALSE	FALSE	FALSE	FALSE	0	1	0	85	90	6	0.372	2.02	0.44
TCGA-JY-A6FE	1	1	0	0	ESCA	ESCC	ESCC	distal	NA	NA	Oesophageal	Distal_Oesophagus	0	NA	SCNA-High	CIN	T3	N3	NA	IIIC	G3	Current_reformed_smoker_for_<_or_=_15_years	49.57	Canada	MALE	R0	112	Dead	YES	WITH_TUMOR	NA	NA	NA	29	5.443	Non-hypermutated	FALSE	FALSE	FALSE	FALSE	0	0	0	95	90	0	0.211	2.67	0.71
TCGA-JY-A6FG	1	1	0	0	ESCA	ESCC	ESCC	distal	NA	NA	Oesophageal	Distal_Oesophagus	0	NA	SCNA-Low	GS	T3	N2	NA	IIIB	G2	Current_reformed_smoker_for_<_or_=_15_years	50.24	Canada	MALE	R0	1263	Dead	NO	TUMOR_FREE	NA	NA	NA	6	10.381	Non-hypermutated	FALSE	FALSE	FALSE	FALSE	0	1	1	90	85	0	0.159	2.06	0.74
TCGA-JY-A6FH	1	0	1	1	ESCA	EAC	AC	distal	TRUE	Oesophagus	Oesophageal	Oesophageal_GE_Junction	0	MSI-L	SCNA-High	CIN	T2	N1	NA	IIB	G2	Current_reformed_smoker_for_<_or_=_15_years	53.52	Canada	MALE	R0	1441	Alive	NO	WITH_TUMOR	NA	NA	NO	33	8.684	Non-hypermutated	FALSE	FALSE	FALSE	FALSE	0	1	0	85	85	4	0.121	1.7	0.86
TCGA-JY-A938	1	0	1	1	ESCA	EAC	AC	distal	TRUE	Oesophagus	Oesophageal	Oesophageal_GE_Junction	0	MSS	SCNA-High	CIN	T3	N0	NA	IIB	G3	Lifelong_Non-smoker	75.66	Canada	MALE	R0	1060	Alive	YES	WITH_TUMOR	NA	NA	YES	NA	6.473	Non-hypermutated	FALSE	TRUE	FALSE	TRUE	1	1	0	80	80	40	0.465	1.84	0.42
TCGA-JY-A93C	1	0	1	1	ESCA	EAC	AC	distal	TRUE	Oesophagus	Oesophageal	Oesophageal_GE_Junction	0	MSS	SCNA-High	CIN	T3	N2	NA	IIIB	G3	Lifelong_Non-smoker	47.17	Canada	MALE	R0	705	Alive	YES	WITH_TUMOR	NA	NA	NO	NA	6.135	Non-hypermutated	FALSE	TRUE	TRUE	TRUE	0	1	0	80	80	40	0.119	3.14	0.66
TCGA-JY-A93D	1	0	1	1	ESCA	EAC	AC	distal	TRUE	Oesophagus	Oesophageal	Oesophageal_GE_Junction	0	MSS	SCNA-High	CIN	T2	N3	NA	IIIC	G3	Lifelong_Non-smoker	51.51	Canada	MALE	R0	960	Dead	YES	WITH_TUMOR	NA	NA	YES	NA	8.461	Non-hypermutated	FALSE	FALSE	FALSE	FALSE	0	1	0	70	70	40	0.389	2.24	0.33
TCGA-JY-A93E	1	0	1	1	ESCA	EAC	AC	distal	FALSE	Probable_oesophagus	Oesophageal	Oesophageal_GE_Junction	0	MSS	SCNA-High	CIN	T3	N1	NA	IIIA	G3	Lifelong_Non-smoker	61.4	Canada	MALE	R0	767	Alive	NO	WITH_TUMOR	NA	NA	YES	NA	9.088	Non-hypermutated	FALSE	TRUE	FALSE	TRUE	0	1	0	70	70	40	0.338	2.72	0.46
TCGA-JY-A93F	1	1	0	0	ESCA	ESCC	ESCC	distal	NA	NA	Oesophageal	Distal_Oesophagus	0	NA	SCNA-Low	GS	T2	N0	NA	IB	G1	Lifelong_Non-smoker	58.2	Canada	FEMALE	R0	731	Alive	NO	TUMOR_FREE	NA	NA	NO	NA	6.261	Non-hypermutated	FALSE	FALSE	FALSE	FALSE	0	0	1	70	70	40	0.213	2.07	0.7
TCGA-KH-A6WC	1	1	0	0	ESCA	ESCC	ESCC	mid	NA	NA	Oesophageal	Mid_Oesophagus	0	NA	SCNA-Low	GS	TX	NX	NA	NA	GX	Current_reformed_smoker_for_>_15_years	82.59	United_States	MALE	NA	191	Alive	NO	TUMOR_FREE	NA	NA	NO	50	6.418	Non-hypermutated	FALSE	FALSE	FALSE	FALSE	0	0	0	60	70	0	0.364	2.14	0.21
TCGA-L5-A43C	1	0	1	1	ESCA	EAC	AC	distal	FALSE	Probable_oesophagus	Oesophageal	Oesophageal_GE_Junction	0	MSI-L	SCNA-High	CIN	T3	N3	NA	IIIC	GX	Current_reformed_smoker_for_<_or_=_15_years	81.46	United_States	MALE	R0	96	Alive	NO	TUMOR_FREE	NA	NA	NO	78	5.693	Non-hypermutated	FALSE	TRUE	FALSE	TRUE	0	1	0	85	80	2	0.497	3.03	0.22
TCGA-L5-A43H	1	1	0	0	ESCA	ESCC	ESCC	mid	NA	NA	Oesophageal	Mid_Oesophagus	0	NA	SCNA-High	CIN	T3	N1	NA	IIIA	G3	Current_reformed_smoker_for_<_or_=_15_years	75.54	United_States	MALE	R1	9	Dead	NO	WITH_TUMOR	NA	NA	YES	102	3.839	Non-hypermutated	FALSE	FALSE	FALSE	FALSE	0	0	0	60	39	4	0.267	1.69	0.56
TCGA-L5-A43I	1	0	1	1	ESCA	EAC	AC	distal	TRUE	Oesophagus	Oesophageal	Oesophageal_GE_Junction	0	MSS	SCNA-High	CIN	T3	N1	NA	IIIA	GX	Current_smoker	77.67	United_States	MALE	R1	556	Dead	NO	TUMOR_FREE	NA	NA	NA	45	8.12	Non-hypermutated	FALSE	TRUE	FALSE	TRUE	0	1	0	90	80	6	0.16	3.11	0.67
TCGA-L5-A43J	1	1	0	0	ESCA	ESCC	ESCC	mid	NA	NA	Oesophageal	Mid_Oesophagus	0	NA	SCNA-High	CIN	T3	N0	NA	IIA	G3	Current_reformed_smoker_for_>_15_years	90	United_States	MALE	RX	131	Dead	YES	WITH_TUMOR	NA	NA	NO	54	32.564	Hypermutated	FALSE	FALSE	FALSE	FALSE	0	1	0	65	70	2	0.097	3.53	0.64
TCGA-L5-A4OE	0	0	1	1	ESCA	NA	AC	distal	FALSE	Indeterminate	NA	Indeterminate_GE_Junction	0	MSS	SCNA-High	CIN	T3	N2	NA	IIIB	G3	Current_reformed_smoker_for_>_15_years	81.02	United_States	MALE	RX	730	Dead	NO	NA	NA	NA	NA	38	11.369	Non-hypermutated	FALSE	TRUE	FALSE	TRUE	0	1	0	70	70	7	0.27	3.6	0.44
TCGA-L5-A4OF	1	0	1	1	ESCA	EAC	AC	distal	NA	Tubular_oesophagus	Oesophageal	Distal_Oesophagus	0	MSS	SCNA-High	CIN	T1b	N1	NA	IIB	G3	Lifelong_Non-smoker	63.5	United_States	MALE	NA	801	Dead	NO	NA	NA	NA	YES	NA	4.414	Non-hypermutated	FALSE	FALSE	FALSE	FALSE	0	1	0	60	60	10	0.273	2.1	0.58
TCGA-L5-A4OG	0	0	1	1	ESCA	NA	AC	distal	FALSE	Gastric	Gastric	Gastric_GE_Junction	0	MSI-L	SCNA-High	CIN	T1a	N0	NA	IA	G1	Current_reformed_smoker_for_>_15_years	79.69	United_States	FEMALE	R0	143	Alive	NO	NA	NA	NA	NO	30	6.564	Non-hypermutated	FALSE	FALSE	FALSE	FALSE	0	1	0	60	60	25	0.353	2.8	0.44
TCGA-L5-A4OH	0	0	1	1	ESCA	NA	AC	distal	FALSE	Probable_gastric	Gastric	Gastric_GE_Junction	0	MSS	SCNA-High	CIN	T1b	N0	NA	IA	GX	Current_reformed_smoker_for_>_15_years	71.68	United_States	MALE	R0	992	Alive	NO	TUMOR_FREE	NA	NA	NO	60	11.251	Non-hypermutated	FALSE	TRUE	FALSE	TRUE	0	0	0	80	75	5	0.181	3.1	0.63
TCGA-L5-A4OI	0	0	1	0	ESCA	NA	AC	distal	FALSE	Indeterminate	NA	Indeterminate_GE_Junction	0	MSI-H	SCNA-Low	MSI	T3	N3	NA	IIIC	G2	Current_reformed_smoker_for_>_15_years	79.92	United_States	MALE	R0	608	Alive	YES	WITH_TUMOR	NA	NA	NO	48	80.855	Ultramutated	TRUE	TRUE	TRUE	TRUE	0	0	1	75	100	0	0.103	2.17	0.83
TCGA-L5-A4OJ	1	0	1	1	ESCA	EAC	AC	distal	NA	Tubular_oesophagus	Oesophageal	Distal_Oesophagus	0	MSI-L	SCNA-High	CIN	T1b	N0	NA	IB	G3	Lifelong_Non-smoker	70.25	United_States	FEMALE	R0	639	Alive	NO	TUMOR_FREE	NA	NA	YES	NA	15.547	Hypermutated	FALSE	TRUE	FALSE	TRUE	0	1	0	70	95	0	0.18	1.84	0.78
TCGA-L5-A4OM	1	1	0	0	ESCA	ESCC	ESCC	distal	NA	NA	Oesophageal	Distal_Oesophagus	0	NA	SCNA-High	CIN	T1b	N0	NA	IA	GX	Current_smoker	54.33	United_States	FEMALE	R0	1458	Dead	NO	TUMOR_FREE	NA	NA	NO	40	2.879	Non-hypermutated	FALSE	FALSE	FALSE	FALSE	0	1	0	70	100	5	0.131	1.91	0.86
TCGA-L5-A4ON	1	0	1	1	ESCA	EAC	AC	distal	TRUE	Oesophagus	Oesophageal	Oesophageal_GE_Junction	0	MSS	SCNA-High	CIN	T1b	N1	NA	IIB	GX	Current_reformed_smoker_for_>_15_years	65.63	United_States	MALE	R0	558	Dead	NO	TUMOR_FREE	NA	NA	YES	10	5.887	Non-hypermutated	FALSE	TRUE	FALSE	TRUE	0	1	0	80	95	4	0.14	2.52	0.74
TCGA-L5-A4OO	0	0	1	1	ESCA	NA	AC	distal	FALSE	Indeterminate	NA	Indeterminate_GE_Junction	0	MSS	SCNA-High	CIN	T3	N3	NA	IIIC	GX	Current_reformed_smoker_for_<_or_=_15_years	76	United_States	MALE	R0	101	Alive	NA	NA	NA	NA	YES	2.5	4.387	Non-hypermutated	FALSE	FALSE	FALSE	FALSE	0	0	0	65	100	5	0.396	1.81	0.43
TCGA-L5-A4OP	1	0	1	1	ESCA	EAC	AC	distal	TRUE	Oesophagus	Oesophageal	Oesophageal_GE_Junction	0	MSS	SCNA-High	CIN	T1a	N0	NA	Ia	G2	Current_smoker	67.98	United_States	FEMALE	R0	218	Alive	NO	TUMOR_FREE	NA	NA	YES	30	4.578	Non-hypermutated	FALSE	FALSE	FALSE	FALSE	0	0	0	65	100	6	0.247	1.81	0.72
TCGA-L5-A4OQ	0	0	1	1	ESCA	NA	AC	distal	FALSE	Probable_gastric	Gastric	Gastric_GE_Junction	0	MSS	SCNA-High	CIN	T2	N2	NA	IIIa	GX	Current_reformed_smoker_for_>_15_years	75.47	United_States	MALE	R0	42	Dead	YES	WITH_TUMOR	NA	NA	NO	35	2.837	Non-hypermutated	FALSE	FALSE	FALSE	FALSE	1	1	0	80	100	6	0.351	NA	NA
TCGA-L5-A4OR	1	0	1	1	ESCA	EAC	AC	distal	TRUE	Oesophagus	Oesophageal	Oesophageal_GE_Junction	0	MSS	SCNA-High	CIN	T1b	N0	NA	Ia	GX	Lifelong_Non-smoker	83.28	United_States	MALE	R0	96	Dead	NO	TUMOR_FREE	NA	NA	YES	NA	7.19	Non-hypermutated	FALSE	TRUE	FALSE	TRUE	0	0	0	75	100	5	0.189	3.85	0.62
TCGA-L5-A4OS	0	0	1	1	ESCA	NA	AC	distal	FALSE	Indeterminate	NA	Indeterminate_GE_Junction	0	MSS	SCNA-High	CIN	T2	N1	NA	IIb	G3	Lifelong_Non-smoker	86.52	United_States	FEMALE	R0	1782	Alive	NO	TUMOR_FREE	NA	NA	YES	NA	3.988	Non-hypermutated	FALSE	FALSE	FALSE	FALSE	1	0	0	92	85	0	0.555	1.98	0.37
TCGA-L5-A4OT	0	0	1	1	ESCA	NA	AC	distal	FALSE	Indeterminate	NA	Indeterminate_GE_Junction	0	MSS	SCNA-High	CIN	T3	N2	NA	IIIb	G3	Current_reformed_smoker_for_<_or_=_15_years	77.1	United_States	MALE	R1	149	Dead	NO	WITH_TUMOR	NA	NA	YES	40	8.997	Non-hypermutated	FALSE	FALSE	FALSE	FALSE	0	1	0	92	100	0	0.266	3.87	0.47
TCGA-L5-A4OU	1	0	1	1	ESCA	EAC	AC	distal	TRUE	Probable_oesophagus	Oesophageal	Oesophageal_GE_Junction	0	MSS	SCNA-High	CIN	T3	N0	NA	IIB	GX	Current_reformed_smoker_for_>_15_years	81.24	United_States	MALE	R0	882	Alive	NO	TUMOR_FREE	NA	NA	YES	30	6.944	Non-hypermutated	FALSE	TRUE	FALSE	TRUE	1	1	0	90	100	0	0.424	3.14	0.35
TCGA-L5-A4OW	0	0	1	1	ESCA	NA	AC	distal	FALSE	Indeterminate	NA	Indeterminate_GE_Junction	0	MSI-L	SCNA-High	CIN	T2	N1	NA	IIB	GX	Current_smoker	56.94	United_States	FEMALE	R0	217	Dead	NO	TUMOR_FREE	NA	NA	YES	40	9.116	Non-hypermutated	FALSE	TRUE	FALSE	TRUE	1	1	0	65	98	0	0.327	2.74	0.53
TCGA-L5-A4OX	1	0	1	1	ESCA	EAC	AC	distal	TRUE	Oesophagus	Oesophageal	Oesophageal_GE_Junction	0	MSI-L	SCNA-High	CIN	T2	N2	NA	IIIA	GX	Current_reformed_smoker_for_<_or_=_15_years	60.27	United_States	MALE	R0	226	Dead	NO	TUMOR_FREE	NA	NA	YES	28.75	5.317	Non-hypermutated	FALSE	TRUE	FALSE	TRUE	0	0	0	65	70	0	0.217	1.9	0.71
TCGA-L5-A88S	1	1	0	0	ESCA	ESCC	ESCC	distal	NA	NA	Oesophageal	Distal_Oesophagus	0	NA	SCNA-High	CIN	T3	N0	NA	IIA	G2	Current_reformed_smoker_for_>_15_years	84.75	United_States	MALE	R0	471	Alive	NO	TUMOR_FREE	NA	NA	YES	30	5.489	Non-hypermutated	FALSE	FALSE	FALSE	FALSE	0	1	0	75	70	2	0.332	1.86	0.46
TCGA-L5-A88V	0	0	1	1	ESCA	NA	AC	distal	FALSE	Indeterminate	NA	Indeterminate_GE_Junction	0	MSI-L	SCNA-High	CIN	T3	N1	NA	IIIA	GX	Current_reformed_smoker_for_<_or_=_15_years	60.41	United_States	MALE	R0	79	Alive	NO	TUMOR_FREE	NA	NA	YES	30	6.468	Non-hypermutated	FALSE	FALSE	FALSE	FALSE	1	1	0	65	100	5	0.039	3.3	0.77
TCGA-L5-A88W	1	1	0	0	ESCA	ESCC	ESCC	distal	NA	NA	Oesophageal	Distal_Oesophagus	0	NA	SCNA-Low	GS	T3	N0	NA	IIB	G1	NA	67.67	United_States	MALE	R1	764	Dead	YES	WITH_TUMOR	NA	NA	NO	NA	5.834	Non-hypermutated	FALSE	FALSE	FALSE	FALSE	0	0	1	80	97	4	0.251	2	0.71
TCGA-L5-A88Y	1	0	1	1	ESCA	EAC	AC	distal	NA	Tubular_oesophagus	Oesophageal	Distal_Oesophagus	0	MSS	SCNA-High	CIN	T1b	N0	NA	IA	GX	Current_reformed_smoker_for_>_15_years	76.83	United_States	MALE	R0	11	Alive	NA	NA	NA	NA	NO	50	3.931	Non-hypermutated	FALSE	TRUE	FALSE	TRUE	0	0	0	75	93	5	0.332	4.62	0.35
TCGA-L5-A88Z	1	1	0	0	ESCA	ESCC	ESCC	distal	NA	NA	Oesophageal	Distal_Oesophagus	0	NA	SCNA-High	CIN	T2	N0	NA	IIb	G3	Lifelong_Non-smoker	70.88	United_States	FEMALE	R0	225	Alive	NO	TUMOR_FREE	NA	NA	YES	NA	6.329	Non-hypermutated	FALSE	FALSE	FALSE	FALSE	0	1	0	75	100	5	0.111	1.97	0.8
TCGA-L5-A891	0	0	1	1	ESCA	NA	AC	distal	FALSE	Indeterminate	NA	Indeterminate_GE_Junction	0	MSS	SCNA-High	CIN	T3	N1	NA	IIIa	GX	Lifelong_Non-smoker	51.81	United_States	MALE	R0	114	Alive	NO	TUMOR_FREE	NA	NA	NO	NA	10.105	Non-hypermutated	FALSE	FALSE	FALSE	FALSE	0	1	0	95	90	0	0.13	NA	NA
TCGA-L5-A8NE	1	0	1	1	ESCA	EAC	AC	distal	FALSE	Probable_oesophagus	Oesophageal	Oesophageal_GE_Junction	0	MSI-L	SCNA-High	CIN	T2	N1	NA	IIB	GX	Current_reformed_smoker_for_>_15_years	77.33	United_States	MALE	R0	1688	Alive	NO	TUMOR_FREE	NA	NA	NO	58	11.827	Non-hypermutated	FALSE	FALSE	FALSE	FALSE	0	0	0	98	94	2	0.197	NA	NA
TCGA-L5-A8NF	1	0	1	1	ESCA	EAC	AC	distal	TRUE	Oesophagus	Oesophageal	Oesophageal_GE_Junction	0	MSS	SCNA-High	CIN	T1b	N1	NA	IIB	GX	Current_reformed_smoker_for_<_or_=_15_years	57.86	United_States	MALE	R0	81	Dead	NO	TUMOR_FREE	NA	NA	NO	60	7.939	Non-hypermutated	FALSE	FALSE	FALSE	FALSE	0	0	0	96	60	2	0.062	3.67	0.79
TCGA-L5-A8NG	1	0	1	1	ESCA	EAC	AC	distal	FALSE	Probable_oesophagus	Oesophageal	Oesophageal_GE_Junction	0	MSS	SCNA-High	CIN	T3	N1	NA	IIIA	GX	Current_reformed_smoker_for_<_or_=_15_years	77.26	United_States	MALE	R0	1094	Alive	NO	TUMOR_FREE	NA	NA	YES	100	9.22	Non-hypermutated	FALSE	FALSE	FALSE	FALSE	1	1	0	60	100	10	0.315	1.78	0.54
TCGA-L5-A8NH	1	0	1	1	ESCA	EAC	AC	distal	FALSE	Probable_oesophagus	Oesophageal	Oesophageal_GE_Junction	0	MSS	SCNA-High	CIN	T2	N2	NA	IIIA	GX	Lifelong_Non-smoker	54.73	United_States	MALE	R0	393	Dead	NA	TUMOR_FREE	NA	NA	YES	NA	8.994	Non-hypermutated	FALSE	TRUE	FALSE	TRUE	0	1	0	90	85	6	0.235	1.97	0.72
TCGA-L5-A8NI	0	0	1	1	ESCA	NA	AC	distal	FALSE	Indeterminate	NA	Indeterminate_GE_Junction	0	MSS	SCNA-High	CIN	T3	N2	NA	IIIB	GX	Current_reformed_smoker_for_>_15_years	79.77	United_States	MALE	R0	410	Dead	YES	WITH_TUMOR	NA	NA	NO	NA	9.325	Non-hypermutated	FALSE	FALSE	FALSE	FALSE	1	1	0	100	70	4	0.109	NA	NA
TCGA-L5-A8NJ	1	0	1	1	ESCA	EAC	AC	distal	TRUE	Oesophagus	Oesophageal	Oesophageal_GE_Junction	0	MSI-L	SCNA-High	CIN	T3	N2	NA	IIIB	GX	Current_reformed_smoker_for_>_15_years	77.21	United_States	MALE	R0	501	Alive	YES	WITH_TUMOR	NA	NA	NO	NA	10.707	Non-hypermutated	FALSE	TRUE	FALSE	TRUE	1	1	0	60	85	0	0.033	2.81	0.85
TCGA-L5-A8NK	1	1	0	0	ESCA	ESCC	ESCC	mid	NA	NA	Oesophageal	Mid_Oesophagus	0	NA	SCNA-High	CIN	T3	N0	NA	IIa	G1	Current_reformed_smoker_for_<_or_=_15_years	84.11	United_States	FEMALE	R1	412	Alive	YES	WITH_TUMOR	NA	NA	YES	25	9.442	Non-hypermutated	FALSE	FALSE	FALSE	FALSE	0	1	0	60	90	0	0.215	1.93	0.45
TCGA-L5-A8NL	0	0	1	1	ESCA	NA	AC	distal	FALSE	Indeterminate	NA	Indeterminate_GE_Junction	0	MSS	SCNA-High	CIN	T3	N2	NA	IIIb	GX	Current_reformed_smoker_for_>_15_years	56.24	United_States	MALE	R0	402	Alive	NO	TUMOR_FREE	NA	NA	YES	NA	7.358	Non-hypermutated	FALSE	TRUE	FALSE	TRUE	1	1	0	70	100	0	0.302	1.81	0.42
TCGA-L5-A8NM	0	0	1	0	ESCA	NA	AC	distal	FALSE	Indeterminate	NA	Indeterminate_GE_Junction	0	MSI-H	SCNA-Low	MSI	T2	N1	NA	IIb	GX	Lifelong_Non-smoker	84.7	United_States	FEMALE	R0	236	Dead	NO	TUMOR_FREE	NA	NA	NO	NA	65.353	Hypermutated	TRUE	TRUE	TRUE	TRUE	0	0	0	75	100	0	0.354	2.12	0.27
TCGA-L5-A8NN	0	0	1	1	ESCA	NA	AC	distal	FALSE	Indeterminate	NA	Indeterminate_GE_Junction	0	MSS	SCNA-High	CIN	T3	N2	NA	IIIb	GX	Current_reformed_smoker_for_>_15_years	81.84	United_States	MALE	R0	167	Alive	NA	NA	NA	NA	YES	15	7.635	Non-hypermutated	FALSE	FALSE	FALSE	FALSE	0	0	0	95	90	0	0.191	2.51	0.59
TCGA-L5-A8NQ	1	1	0	0	ESCA	ESCC	ESCC	mid	NA	NA	Oesophageal	Mid_Oesophagus	0	NA	SCNA-Low	GS	T2	N0	NA	IIa	G3	Current_reformed_smoker_for_>_15_years	71.87	United_States	MALE	R0	650	Dead	YES	WITH_TUMOR	NA	NA	YES	60	10.801	Non-hypermutated	FALSE	FALSE	FALSE	FALSE	0	1	0	80	70	0	0.401	2.5	0.19
TCGA-L5-A8NR	0	0	1	1	ESCA	NA	AC	distal	FALSE	Indeterminate	NA	Indeterminate_GE_Junction	0	MSS	SCNA-High	CIN	T3	N3	NA	IIIc	GX	Current_reformed_smoker_for_>_15_years	81.4	United_States	FEMALE	R0	265	Alive	YES	WITH_TUMOR	NA	NA	YES	15	10.175	Non-hypermutated	FALSE	TRUE	FALSE	TRUE	1	0	0	65	97	5	0.127	2.87	0.67
TCGA-L5-A8NS	1	0	1	1	ESCA	EAC	AC	distal	TRUE	Oesophagus	Oesophageal	Oesophageal_GE_Junction	0	MSI-L	SCNA-High	CIN	T3	N0	NA	IIb	GX	Current_reformed_smoker_for_<_or_=_15_years	76.11	United_States	MALE	R0	408	Alive	YES	WITH_TUMOR	NA	NA	YES	80	14.89	Hypermutated	FALSE	FALSE	FALSE	FALSE	0	1	0	60	100	4	0.218	1.76	0.64
TCGA-L5-A8NT	0	0	1	1	ESCA	NA	AC	distal	TRUE	Indeterminate	NA	Indeterminate_GE_Junction	0	MSI-L	SCNA-High	CIN	T3	N0	NA	IIb	GX	Current_reformed_smoker_for_>_15_years	69.16	United_States	MALE	R1	825	Alive	YES	WITH_TUMOR	NA	NA	NO	26	6.573	Non-hypermutated	FALSE	FALSE	FALSE	TRUE	0	1	0	60	100	5	0.169	3.45	0.5
TCGA-L5-A8NU	1	0	1	1	ESCA	EAC	AC	distal	TRUE	Oesophagus	Oesophageal	Oesophageal_GE_Junction	0	MSS	SCNA-High	CIN	T2	N0	NA	IIa	G3	Current_reformed_smoker_for_>_15_years	84.16	United_States	MALE	R0	2532	Dead	NA	TUMOR_FREE	NA	NA	YES	NA	4.017	Non-hypermutated	FALSE	FALSE	FALSE	FALSE	0	0	0	65	100	5	0.512	1.8	0.24
TCGA-L5-A8NV	0	0	1	1	ESCA	NA	AC	distal	FALSE	Indeterminate	NA	Indeterminate_GE_Junction	0	MSS	SCNA-High	CIN	T3	N0	NA	IIb	G3	Current_reformed_smoker_for_>_15_years	75.42	United_States	MALE	R0	1599	Dead	YES	WITH_TUMOR	NA	NA	YES	NA	7.691	Non-hypermutated	FALSE	TRUE	FALSE	TRUE	0	1	0	70	100	4	0.296	3.13	0.41
TCGA-L5-A8NW	1	0	1	1	ESCA	EAC	AC	distal	TRUE	Probable_oesophagus	Oesophageal	Oesophageal_GE_Junction	0	MSS	SCNA-High	CIN	T2	N2	NA	IIIa	GX	Current_reformed_smoker_for_>_15_years	55.29	United_States	MALE	R0	1402	Dead	YES	WITH_TUMOR	NA	NA	YES	15	9.945	Non-hypermutated	FALSE	TRUE	FALSE	TRUE	0	1	1	65	100	5	0.182	2.23	0.62
TCGA-L7-A56G	1	1	0	0	ESCA	ESCC	ESCC	distal	NA	NA	Oesophageal	Distal_Oesophagus	0	NA	SCNA-High	CIN	TX	NX	NA	NA	G3	Lifelong_Non-smoker	66	United_States	MALE	NA	330	Dead	YES	WITH_TUMOR	NA	NA	YES	NA	3.389	Non-hypermutated	FALSE	FALSE	FALSE	FALSE	0	1	0	100	50	1	0.114	3.46	0.55
TCGA-L7-A6VZ	1	0	1	1	ESCA	EAC	AC	distal	TRUE	Oesophagus	Oesophageal	Oesophageal_GE_Junction	0	MSS	SCNA-High	CIN	T3	N3	NA	IIIC	G2	Lifelong_Non-smoker	62.23	United_States	MALE	R0	315	Alive	NO	TUMOR_FREE	NA	NA	YES	NA	12.826	Non-hypermutated	FALSE	FALSE	FALSE	FALSE	0	1	0	75	93	0	0.174	3.67	0.69
TCGA-LN-A49K	1	1	0	0	ESCA	ESCC	ESCC	mid	NA	NA	Oesophageal	Mid_Oesophagus	0	NA	SCNA-High	CIN	T3	N0	NA	IIB	G2	Lifelong_Non-smoker	66.75	Vietnam	MALE	R0	180	Dead	NO	TUMOR_FREE	NA	NA	NO	NA	3.657	Non-hypermutated	FALSE	FALSE	FALSE	FALSE	0	1	0	70	70	3	0.239	1.64	0.66
TCGA-LN-A49L	1	1	0	0	ESCA	ESCC	ESCC	mid	NA	NA	Oesophageal	Mid_Oesophagus	0	NA	SCNA-High	CIN	T3	N0	NA	IIB	G2	Lifelong_Non-smoker	44.26	Vietnam	MALE	R0	318	Dead	NO	TUMOR_FREE	NA	NA	NO	NA	7.079	Non-hypermutated	FALSE	FALSE	FALSE	FALSE	1	1	0	80	80	5	0.186	2.78	0.65
TCGA-LN-A49M	1	1	0	0	ESCA	ESCC	ESCC	distal	NA	NA	Oesophageal	Distal_Oesophagus	0	NA	SCNA-High	CIN	T2	N0	NA	IB	G1	Lifelong_Non-smoker	62.79	Vietnam	MALE	R0	385	Alive	NO	TUMOR_FREE	NA	NA	NO	NA	9.411	Non-hypermutated	FALSE	FALSE	FALSE	FALSE	0	1	0	85	100	0	0.155	1.77	0.71
TCGA-LN-A49N	1	1	0	0	ESCA	ESCC	ESCC	mid	NA	NA	Oesophageal	Mid_Oesophagus	0	NA	SCNA-High	CIN	T2	N1	NA	IIB	G1	Lifelong_Non-smoker	50.66	Vietnam	MALE	R0	378	Alive	NO	TUMOR_FREE	NA	NA	NO	NA	2.723	Non-hypermutated	FALSE	FALSE	FALSE	FALSE	0	1	0	60	30	5	0.291	1.89	0.5
TCGA-LN-A49O	1	1	0	0	ESCA	ESCC	ESCC	mid	NA	NA	Oesophageal	Mid_Oesophagus	0	NA	SCNA-High	CIN	T3	N0	NA	IIB	G3	Current_reformed_smoker_for_<_or_=_15_years	47.19	Vietnam	MALE	R0	408	Alive	YES	WITH_TUMOR	NA	NA	NO	20	3.217	Non-hypermutated	FALSE	FALSE	FALSE	FALSE	0	1	0	75	75	3	0.217	3.17	0.58
TCGA-LN-A49P	1	1	0	0	ESCA	ESCC	ESCC	distal	NA	NA	Oesophageal	Distal_Oesophagus	0	NA	SCNA-High	CIN	T3	N0	NA	IIA	G2	Current_reformed_smoker_for_<_or_=_15_years	71.7	Vietnam	MALE	R0	375	Alive	YES	WITH_TUMOR	NA	NA	NO	40	3.09	Non-hypermutated	FALSE	FALSE	FALSE	FALSE	0	1	0	75	75	4	0.327	2.34	0.41
TCGA-LN-A49R	1	1	0	0	ESCA	ESCC	ESCC	distal	NA	NA	Oesophageal	Distal_Oesophagus	0	NA	SCNA-High	CIN	T3	N1	NA	IIIA	G1	Current_reformed_smoker_for_<_or_=_15_years	46.84	Vietnam	MALE	R0	407	Alive	NO	TUMOR_FREE	NA	NA	NO	20	4.846	Non-hypermutated	FALSE	FALSE	FALSE	FALSE	0	1	0	80	80	2	0.074	3.21	0.75
TCGA-LN-A49S	1	1	0	0	ESCA	ESCC	ESCC	distal	NA	NA	Oesophageal	Distal_Oesophagus	0	NA	SCNA-High	CIN	T3	N0	NA	IB	G1	Current_reformed_smoker_for_<_or_=_15_years	59.86	Vietnam	MALE	R0	400	Alive	YES	WITH_TUMOR	NA	NA	NO	40	5.931	Non-hypermutated	FALSE	FALSE	FALSE	FALSE	0	1	0	90	75	4	0.234	2.67	0.37
TCGA-LN-A49U	1	1	0	0	ESCA	ESCC	ESCC	mid	NA	NA	Oesophageal	Mid_Oesophagus	0	NA	SCNA-High	CIN	T3	N0	NA	IIA	G1	Current_reformed_smoker_for_<_or_=_15_years	62.89	Vietnam	MALE	R0	467	Alive	NO	TUMOR_FREE	NA	NA	NO	40	6.12	Non-hypermutated	FALSE	FALSE	FALSE	FALSE	0	1	0	85	95	0	0.055	2.11	0.76
TCGA-LN-A49W	1	1	0	0	ESCA	ESCC	ESCC	mid	NA	NA	Oesophageal	Mid_Oesophagus	0	NA	SCNA-High	CIN	T3	N1	NA	IIIA	G1	Current_reformed_smoker_for_<_or_=_15_years	73.68	Vietnam	MALE	NA	403	Alive	NO	TUMOR_FREE	NA	NA	NO	40	4.01	Non-hypermutated	FALSE	FALSE	FALSE	FALSE	0	1	0	85	100	0	0.391	2.82	0.35
TCGA-LN-A49X	1	1	0	0	ESCA	ESCC	ESCC	mid	NA	NA	Oesophageal	Mid_Oesophagus	0	NA	SCNA-High	CIN	T3	N0	NA	IIB	G2	Lifelong_Non-smoker	44.23	Vietnam	MALE	R0	384	Alive	NO	TUMOR_FREE	NA	NA	NO	NA	3.799	Non-hypermutated	FALSE	FALSE	FALSE	FALSE	0	1	0	70	70	2	0.477	2.35	0.28
TCGA-LN-A49Y	1	1	0	0	ESCA	ESCC	ESCC	mid	NA	NA	Oesophageal	Mid_Oesophagus	0	NA	SCNA-High	CIN	T3	N0	NA	IIB	G2	Lifelong_Non-smoker	77	Vietnam	MALE	R0	379	Alive	YES	WITH_TUMOR	NA	NA	NO	NA	10.078	Non-hypermutated	FALSE	FALSE	FALSE	FALSE	0	1	0	85	85	2	0.032	1.94	0.95
TCGA-LN-A4A1	1	1	0	0	ESCA	ESCC	ESCC	mid	NA	NA	Oesophageal	Mid_Oesophagus	0	NA	SCNA-High	CIN	T3	N0	NA	IIA	G1	Lifelong_Non-smoker	60.11	Vietnam	MALE	NA	383	Alive	YES	WITH_TUMOR	NA	NA	NO	NA	6.441	Non-hypermutated	FALSE	FALSE	FALSE	FALSE	0	1	0	80	85	0	0.234	3.13	0.51
TCGA-LN-A4A2	1	1	0	0	ESCA	ESCC	ESCC	mid	NA	NA	Oesophageal	Mid_Oesophagus	0	NA	SCNA-High	CIN	T3	N0	NA	IIA	G1	Lifelong_Non-smoker	57.83	Vietnam	MALE	R0	380	Alive	NO	TUMOR_FREE	NA	NA	NO	NA	6.376	Non-hypermutated	FALSE	FALSE	FALSE	FALSE	0	1	0	70	70	4	0.204	3.21	0.56
TCGA-LN-A4A3	1	1	0	0	ESCA	ESCC	ESCC	mid	NA	NA	Oesophageal	Mid_Oesophagus	0	NA	SCNA-High	CIN	T3	N1	NA	IIIA	G2	Current_smoker	61.09	Vietnam	MALE	R0	388	Alive	NO	TUMOR_FREE	NA	NA	NO	35	3.764	Non-hypermutated	FALSE	FALSE	FALSE	FALSE	0	1	0	70	70	6	0.476	1.68	0.51
TCGA-LN-A4A4	1	1	0	0	ESCA	ESCC	ESCC	distal	NA	NA	Oesophageal	Distal_Oesophagus	0	NA	SCNA-High	CIN	T3	N1	NA	IIIA	G1	Lifelong_Non-smoker	36.74	Vietnam	MALE	R0	383	Alive	NO	TUMOR_FREE	NA	NA	NO	NA	5.247	Non-hypermutated	FALSE	FALSE	FALSE	FALSE	0	1	0	70	85	0	0.125	2.57	0.64
TCGA-LN-A4A5	1	1	0	0	ESCA	ESCC	ESCC	mid	NA	NA	Oesophageal	Mid_Oesophagus	0	NA	SCNA-High	CIN	T2	N0	NA	IIB	G2	Lifelong_Non-smoker	49.72	Vietnam	MALE	R0	681	Dead	YES	WITH_TUMOR	NA	NA	NO	NA	3.621	Non-hypermutated	FALSE	FALSE	FALSE	FALSE	0	1	0	75	80	0	0.289	1.81	0.3
TCGA-LN-A4A6	1	1	0	0	ESCA	ESCC	ESCC	distal	NA	NA	Oesophageal	Distal_Oesophagus	0	NA	SCNA-High	CIN	T2	N0	NA	IIA	G2	Current_reformed_smoker_for_<_or_=_15_years	65.74	Vietnam	MALE	R0	391	Alive	YES	TUMOR_FREE	NA	NA	NO	20	4.925	Non-hypermutated	FALSE	FALSE	FALSE	FALSE	0	1	0	80	65	2	0.328	3.14	0.43
TCGA-LN-A4A8	1	1	0	0	ESCA	ESCC	ESCC	mid	NA	NA	Oesophageal	Mid_Oesophagus	0	NA	SCNA-High	CIN	T2	N0	NA	IIB	G2	Lifelong_Non-smoker	52.15	Vietnam	MALE	R0	472	Alive	YES	TUMOR_FREE	NA	NA	NO	NA	5.409	Non-hypermutated	FALSE	FALSE	FALSE	FALSE	0	1	0	75	75	5	0.176	2.02	0.71
TCGA-LN-A4A9	1	1	0	0	ESCA	ESCC	ESCC	mid	NA	NA	Oesophageal	Mid_Oesophagus	0	NA	SCNA-High	CIN	T2	N0	NA	IIA	G1	Current_reformed_smoker_for_<_or_=_15_years	58.09	Vietnam	MALE	R0	351	Dead	YES	WITH_TUMOR	NA	NA	NO	20	7.501	Non-hypermutated	FALSE	FALSE	FALSE	FALSE	0	1	0	90	97	0	0.173	2.36	0.73
TCGA-LN-A4MQ	1	1	0	0	ESCA	ESCC	ESCC	distal	NA	NA	Oesophageal	Distal_Oesophagus	0	NA	SCNA-High	CIN	T3	N1	NA	IIIA	G2	Current_smoker	46.52	Vietnam	MALE	R0	375	Alive	YES	TUMOR_FREE	NA	NA	NO	NA	2.801	Non-hypermutated	FALSE	FALSE	FALSE	FALSE	0	1	0	65	50	5	0.199	1.9	0.64
TCGA-LN-A4MR	1	1	0	0	ESCA	ESCC	ESCC	distal	NA	NA	Oesophageal	Distal_Oesophagus	0	NA	SCNA-High	CIN	T2	N0	NA	IIA	G2	Lifelong_Non-smoker	57.88	Vietnam	MALE	R0	402	Alive	YES	TUMOR_FREE	NA	NA	NA	NA	5.975	Non-hypermutated	FALSE	FALSE	FALSE	FALSE	0	1	0	80	100	3	0.269	3.15	0.5
TCGA-LN-A5U5	1	1	0	0	ESCA	ESCC	ESCC	distal	NA	NA	Oesophageal	Distal_Oesophagus	0	NA	SCNA-High	CIN	T3	N1	M1	IV	G2	Lifelong_Non-smoker	57.48	Vietnam	MALE	R2	136	Dead	NO	WITH_TUMOR	NA	NA	NO	NA	2.693	Non-hypermutated	FALSE	FALSE	FALSE	FALSE	0	1	0	90	70	6	0.216	2.1	0.68
TCGA-LN-A5U6	1	1	0	0	ESCA	ESCC	ESCC	distal	NA	NA	Oesophageal	Distal_Oesophagus	0	NA	SCNA-High	CIN	T2	N1	NA	IIB	G2	Current_smoker	54.32	Vietnam	MALE	R0	375	Alive	NO	TUMOR_FREE	NA	NA	NO	24	3.991	Non-hypermutated	FALSE	FALSE	FALSE	FALSE	0	1	0	80	40	4	0.099	2.68	0.72
TCGA-LN-A5U7	1	1	0	0	ESCA	ESCC	ESCC	mid	NA	NA	Oesophageal	Mid_Oesophagus	0	NA	SCNA-High	CIN	T2	N0	NA	IIA	G1	Current_smoker	46.35	Vietnam	MALE	R0	768	Alive	YES	TUMOR_FREE	NA	NA	NO	23	6.33	Non-hypermutated	FALSE	FALSE	FALSE	FALSE	0	1	0	100	90	2	0.084	3.21	0.77
TCGA-LN-A7HV	1	1	0	0	ESCA	ESCC	ESCC	mid	NA	NA	Oesophageal	Mid_Oesophagus	0	NA	SCNA-High	CIN	T2	N0	NA	IIA	G1	Current_smoker	58.76	Vietnam	MALE	R0	320	Alive	NO	TUMOR_FREE	NA	NA	NO	15	4.566	Non-hypermutated	FALSE	FALSE	FALSE	FALSE	0	1	0	70	20	10	0.29	1.78	0.64
TCGA-LN-A7HW	1	1	0	0	ESCA	ESCC	ESCC	mid	NA	NA	Oesophageal	Mid_Oesophagus	0	NA	SCNA-High	CIN	T2	N0	NA	IIB	G2	Current_smoker	59.8	Vietnam	MALE	R0	365	Alive	YES	TUMOR_FREE	NA	NA	NO	40	4.259	Non-hypermutated	FALSE	FALSE	FALSE	FALSE	0	1	0	75	45	12	0.066	3.2	0.62
TCGA-LN-A7HX	1	1	0	0	ESCA	ESCC	ESCC	mid	NA	NA	Oesophageal	Mid_Oesophagus	0	NA	SCNA-High	CIN	T2	N0	NA	IIB	G2	Current_smoker	72.6	Vietnam	MALE	R0	372	Alive	NO	TUMOR_FREE	NA	NA	NO	50	9.17	Non-hypermutated	FALSE	FALSE	FALSE	FALSE	0	1	0	80	46	14	0.183	3.88	0.58
TCGA-LN-A7HY	1	1	0	0	ESCA	ESCC	ESCC	proximal	NA	NA	Oesophageal	Proximal_Oesophagus	0	NA	SCNA-High	CIN	T3	N1	NA	IIIA	G2	Lifelong_Non-smoker	50.09	Vietnam	MALE	R0	366	Alive	YES	TUMOR_FREE	NA	NA	NO	NA	6.981	Non-hypermutated	FALSE	FALSE	FALSE	FALSE	0	1	0	84	72	15	0.188	3.29	0.53
TCGA-LN-A7HZ	1	1	0	0	ESCA	ESCC	ESCC	proximal	NA	NA	Oesophageal	Proximal_Oesophagus	0	NA	SCNA-High	CIN	T2	N0	NA	IIB	G2	Current_smoker	49.09	Vietnam	MALE	R0	401	Alive	YES	TUMOR_FREE	NA	NA	NO	25	3.8	Non-hypermutated	FALSE	FALSE	FALSE	FALSE	0	1	0	65	100	5	0.196	3.23	0.63
TCGA-LN-A8HZ	1	1	0	0	ESCA	ESCC	ESCC	mid	NA	NA	Oesophageal	Mid_Oesophagus	0	NA	SCNA-High	CIN	T2	N0	NA	IIB	G3	NA	56.15	Vietnam	MALE	R0	375	Alive	NO	TUMOR_FREE	NA	NA	NO	30	7.016	Non-hypermutated	FALSE	FALSE	FALSE	FALSE	0	1	0	70	58	22	0.213	1.79	0.72
TCGA-LN-A8I0	1	1	0	0	ESCA	ESCC	ESCC	distal	NA	NA	Oesophageal	Distal_Oesophagus	0	NA	SCNA-High	CIN	T2	N0	NA	IIA	G2	Current_smoker	52.92	Vietnam	MALE	R0	407	Alive	YES	TUMOR_FREE	NA	NA	NO	15	6.855	Non-hypermutated	FALSE	FALSE	FALSE	FALSE	0	1	0	65	25	20	0.151	1.96	0.7
TCGA-LN-A8I1	1	1	0	0	ESCA	ESCC	ESCC	mid	NA	NA	Oesophageal	Mid_Oesophagus	0	NA	SCNA-High	CIN	T2	N0	NA	IIB	G3	Lifelong_Non-smoker	67.22	Vietnam	FEMALE	R0	401	Alive	NO	TUMOR_FREE	NA	NA	NO	NA	7.468	Non-hypermutated	FALSE	FALSE	FALSE	FALSE	0	1	0	88	81	8	0.181	3.45	0.63
TCGA-LN-A9FO	1	1	0	0	ESCA	ESCC	ESCC	distal	NA	NA	Oesophageal	Distal_Oesophagus	0	NA	SCNA-High	CIN	T2	N0	NA	IB	G1	Current_smoker	42.58	Vietnam	MALE	R0	4	Alive	NO	TUMOR_FREE	NA	NA	NO	NA	6.258	Non-hypermutated	FALSE	FALSE	FALSE	FALSE	0	1	0	80	100	3	0.24	3.36	0.6
TCGA-LN-A9FP	1	1	0	0	ESCA	ESCC	ESCC	mid	NA	NA	Oesophageal	Mid_Oesophagus	0	NA	SCNA-Low	GS	T2	N0	NA	IIB	G3	Lifelong_Non-smoker	60.52	Vietnam	FEMALE	R0	366	Alive	YES	WITH_TUMOR	NA	NA	NO	NA	15.885	Hypermutated	FALSE	FALSE	FALSE	FALSE	0	1	0	65	65	10	0.405	NA	NA
TCGA-LN-A9FQ	1	1	0	0	ESCA	ESCC	ESCC	mid	NA	NA	Oesophageal	Mid_Oesophagus	0	NA	SCNA-High	CIN	T3	N0	NA	IIB	G3	Lifelong_Non-smoker	62.2	Vietnam	MALE	R0	391	Alive	YES	TUMOR_FREE	NA	NA	NO	NA	6.274	Non-hypermutated	FALSE	FALSE	FALSE	FALSE	0	1	0	65	65	5	0.086	1.73	0.78
TCGA-LN-A9FR	1	1	0	0	ESCA	ESCC	ESCC	proximal	NA	NA	Oesophageal	Proximal_Oesophagus	0	NA	SCNA-High	CIN	T2	N1	NA	IIB	G2	Lifelong_Non-smoker	70.25	Vietnam	MALE	R0	373	Alive	NO	TUMOR_FREE	NA	NA	NO	NA	5.244	Non-hypermutated	FALSE	FALSE	FALSE	FALSE	0	1	0	65	100	3	0.257	1.58	0.56
TCGA-M9-A5M8	1	0	1	1	ESCA	EAC	AC	distal	NA	Oesophagus	Oesophageal	Oesophageal_GE_Junction	0	MSS	SCNA-High	CIN	T3	N0	NA	IIB	G2	Current_smoker	58.68	Canada	MALE	R0	1007	Alive	NO	TUMOR_FREE	NA	NA	NO	50	3.229	Non-hypermutated	FALSE	FALSE	FALSE	FALSE	1	1	0	90	90	40	0.248	1.77	0.63
TCGA-Q9-A6FU	1	1	0	0	ESCA	ESCC	ESCC	distal	NA	NA	Oesophageal	Distal_Oesophagus	0	NA	SCNA-High	CIN	T3	N2	NA	IIIB	G2	Current_reformed_smoker_for_<_or_=_15_years	57.79	United_States	FEMALE	RX	157	Dead	YES	WITH_TUMOR	NA	NA	YES	53	7.644	Non-hypermutated	FALSE	FALSE	FALSE	FALSE	0	1	0	68	100	0	0.186	1.87	0.67
TCGA-Q9-A6FW	0	0	1	1	ESCA	NA	AC	distal	TRUE	Indeterminate	NA	Indeterminate_GE_Junction	0	MSS	SCNA-High	CIN	T3	N2	NA	IIIB	G3	Current_reformed_smoker_for_<_or_=_15_years	61.84	United_States	MALE	RX	238	Alive	NO	TUMOR_FREE	NA	NA	NO	75	8.446	Non-hypermutated	FALSE	FALSE	FALSE	FALSE	1	0	0	60	97	10	0.28	2.08	0.56
TCGA-R6-A6DN	1	0	1	1	ESCA	EAC	AC	mid	NA	Tubular_oesophagus	Oesophageal	Mid_Oesophagus	0	MSS	SCNA-High	CIN	TX	NX	NA	NA	G3	Current_reformed_smoker_for_>_15_years	58.21	United_States	MALE	NA	243	Dead	YES	WITH_TUMOR	NA	NA	YES	8	5.763	Non-hypermutated	FALSE	TRUE	FALSE	TRUE	0	1	0	80	80	40	0.083	3.37	0.73
TCGA-R6-A6DQ	1	0	1	1	ESCA	EAC	AC	distal	NA	Oesophagus	Oesophageal	Oesophageal_GE_Junction	0	MSS	SCNA-High	CIN	pTx	NX	NA	NA	G3	Lifelong_Non-smoker	74.19	United_States	FEMALE	NA	231	Dead	NO	WITH_TUMOR	NA	NA	YES	NA	4.886	Non-hypermutated	FALSE	TRUE	FALSE	TRUE	0	1	0	80	80	40	0.324	3.31	0.43
TCGA-R6-A6KZ	0	0	1	1	ESCA	NA	AC	distal	TRUE	Indeterminate	NA	Indeterminate_GE_Junction	0	MSS	SCNA-High	CIN	TX	NX	M1	IV	G3	Lifelong_Non-smoker	42.47	United_States	MALE	NA	154	Dead	NO	WITH_TUMOR	NA	NA	NO	NA	7.107	Non-hypermutated	FALSE	TRUE	FALSE	TRUE	1	1	0	75	60	2	0.231	2.55	0.47
TCGA-R6-A6L4	1	0	1	1	ESCA	EAC	AC	distal	FALSE	Oesophagus	Oesophageal	Oesophageal_GE_Junction	0	MSS	SCNA-High	CIN	TX	NX	NA	NA	G2	Current_reformed_smoker_for_<_or_=_15_years	27.99	United_States	MALE	NA	496	Dead	YES	WITH_TUMOR	NA	NA	YES	11	5.053	Non-hypermutated	FALSE	FALSE	FALSE	FALSE	0	1	0	60	50	0	0.185	1.4	0.61
TCGA-R6-A6L6	1	0	1	1	ESCA	EAC	AC	distal	TRUE	Oesophagus	Oesophageal	Oesophageal_GE_Junction	0	MSS	SCNA-High	CIN	TX	NX	NA	NA	G3	Lifelong_Non-smoker	68.7	United_States	MALE	NA	214	Dead	NO	WITH_TUMOR	NA	NA	NO	NA	6.808	Non-hypermutated	FALSE	TRUE	FALSE	TRUE	1	0	0	60	50	0	0.39	3.47	0.26
TCGA-R6-A6XG	1	0	1	1	ESCA	EAC	AC	distal	TRUE	Oesophagus	Oesophageal	Oesophageal_GE_Junction	0	MSI-L	SCNA-High	CIN	TX	NX	NA	NA	G2	Lifelong_Non-smoker	64.3	United_States	MALE	NA	1168	Alive	YES	WITH_TUMOR	NA	NA	YES	NA	11.38	Non-hypermutated	FALSE	FALSE	FALSE	FALSE	0	0	0	70	70	10	0.074	2.57	0.79
TCGA-R6-A6XQ	1	0	1	1	ESCA	EAC	AC	distal	NA	Oesophagus	Oesophageal	Oesophageal_GE_Junction	0	MSS	SCNA-High	CIN	TX	NX	NA	NA	G3	Current_reformed_smoker_for_<_or_=_15_years	58.62	United_States	MALE	NA	193	Dead	NO	WITH_TUMOR	NA	NA	NO	54	7.899	Non-hypermutated	FALSE	TRUE	FALSE	TRUE	0	1	0	95	65	4	0.06	NA	NA
TCGA-R6-A6Y2	1	0	1	1	ESCA	EAC	AC	distal	TRUE	Oesophagus	Oesophageal	Oesophageal_GE_Junction	0	MSS	SCNA-High	CIN	TX	NX	NA	NA	G3	Current_reformed_smoker_for_<_or_=_15_years	71.02	United_States	MALE	NA	283	Dead	YES	WITH_TUMOR	NA	NA	NO	70	9.313	Non-hypermutated	FALSE	TRUE	FALSE	TRUE	0	1	0	90	85	4	0.343	2.99	0.48
TCGA-R6-A8W5	1	0	1	1	ESCA	EAC	AC	distal	TRUE	Oesophagus	Oesophageal	Oesophageal_GE_Junction	0	MSS	SCNA-High	CIN	TX	NX	NA	NA	G2	Current_reformed_smoker_for_<_or_=_15_years	60.01	United_States	MALE	NA	480	Dead	YES	WITH_TUMOR	NA	NA	YES	41	5.933	Non-hypermutated	FALSE	FALSE	FALSE	FALSE	1	1	0	NA	NA	NA	0.386	NA	NA
TCGA-R6-A8W8	1	0	1	1	ESCA	EAC	AC	distal	FALSE	Oesophagus	Oesophageal	Oesophageal_GE_Junction	0	MSS	SCNA-High	CIN	TX	NX	NA	NA	G2	Current_reformed_smoker_for_>_15_years	72.65	United_States	MALE	NA	88	Dead	NO	WITH_TUMOR	NA	NA	NO	76	7.727	Non-hypermutated	FALSE	TRUE	FALSE	TRUE	0	1	0	NA	NA	NA	0.143	2.73	0.72
TCGA-R6-A8WC	1	0	1	1	ESCA	EAC	AC	distal	FALSE	Oesophagus	Oesophageal	Oesophageal_GE_Junction	0	MSS	SCNA-High	CIN	TX	NX	NA	NA	G2	Current_reformed_smoker_for_>_15_years	56.98	United_States	MALE	NA	70	Alive	NO	WITH_TUMOR	NA	NA	YES	3	7.93	Non-hypermutated	FALSE	FALSE	FALSE	FALSE	1	0	0	80	80	40	0.019	2.57	0.92
TCGA-R6-A8WG	1	0	1	1	ESCA	EAC	AC	distal	FALSE	Oesophagus	Oesophageal	Oesophageal_GE_Junction	0	MSS	SCNA-High	CIN	TX	NX	NA	NA	G3	Lifelong_Non-smoker	60.49	United_States	MALE	NA	386	Dead	YES	WITH_TUMOR	NA	NA	YES	NA	7.117	Non-hypermutated	FALSE	FALSE	FALSE	FALSE	0	1	0	80	80	40	0.219	2.88	0.65
TCGA-RE-A7BO	1	0	1	1	ESCA	EAC	AC	distal	TRUE	Oesophagus	Oesophageal	Oesophageal_GE_Junction	0	MSS	SCNA-High	CIN	T1b	N1	NA	IIB	G3	Current_reformed_smoker_for_>_15_years	72.14	Australia	FEMALE	R0	213	Dead	NO	TUMOR_FREE	NA	NA	NO	5	10.85	Non-hypermutated	FALSE	TRUE	FALSE	TRUE	0	0	0	70	70	80	0.357	3	0.49
TCGA-S8-A6BV	1	0	1	1	ESCA	EAC	AC	distal	TRUE	Oesophagus	Oesophageal	Oesophageal_GE_Junction	0	MSS	SCNA-High	CIN	T3	N1	NA	IIIA	G2	Current_reformed_smoker_for_>_15_years	76.97	United_States	MALE	R0	609	Alive	YES	WITH_TUMOR	NA	NA	NO	NA	6.627	Non-hypermutated	FALSE	FALSE	FALSE	FALSE	0	1	0	75	35	8	0.287	3	0.41
TCGA-S8-A6BW	1	1	0	0	ESCA	ESCC	ESCC	distal	NA	NA	Oesophageal	Distal_Oesophagus	0	NA	SCNA-High	CIN	T2	N0	NA	IB	G1	Current_reformed_smoker_for_>_15_years	51.87	United_States	MALE	R0	620	Alive	NO	TUMOR_FREE	NA	NA	YES	NA	6.146	Non-hypermutated	FALSE	FALSE	FALSE	FALSE	0	1	0	75	40	4	0.074	3.34	0.58
TCGA-V5-A7RB	1	0	1	1	ESCA	EAC	AC	distal	FALSE	Oesophagus	Oesophageal	Oesophageal_GE_Junction	0	MSS	SCNA-High	CIN	T2	N1	NA	IIB	G3	Current_smoker	59.29	United_States	MALE	R0	161	Dead	NO	TUMOR_FREE	NA	NA	YES	40	8.513	Non-hypermutated	FALSE	TRUE	FALSE	TRUE	0	1	0	60	40	3	0.307	2.1	0.61
TCGA-V5-A7RC	1	1	0	0	ESCA	ESCC	ESCC	mid	NA	NA	Oesophageal	Mid_Oesophagus	0	NA	SCNA-High	CIN	T4a	NX	M1	IV	GX	Current_smoker	55.96	United_States	MALE	NA	104	Dead	NO	WITH_TUMOR	NA	NA	YES	18	7.163	Non-hypermutated	FALSE	FALSE	FALSE	FALSE	0	1	0	70	70	40	0.216	3.7	0.56
TCGA-V5-A7RE	1	0	1	1	ESCA	EAC	AC	mid	NA	Tubular_oesophagus	Oesophageal	Mid_Oesophagus	0	MSS	SCNA-High	CIN	T3	N1	NA	iIIA	G2	Lifelong_Non-smoker	45.57	United_States	MALE	R0	500	Alive	YES	WITH_TUMOR	NA	NA	YES	NA	7.166	Non-hypermutated	FALSE	TRUE	FALSE	TRUE	1	1	0	90	85	4	0.09	2.79	0.64
TCGA-V5-AASV	1	1	0	0	ESCA	ESCC	ESCC	mid	NA	NA	Oesophageal	Mid_Oesophagus	0	NA	SCNA-Low	GS	T3	N0	NA	IIB	G3	Current_reformed_smoker_for_<_or_=_15_years	67.24	United_States	MALE	R0	467	Alive	YES	WITH_TUMOR	NA	NA	YES	30	6.66	Non-hypermutated	FALSE	FALSE	FALSE	FALSE	0	0	1	80	80	40	0.19	2.27	0.74
TCGA-V5-AASW	1	0	1	1	ESCA	EAC	AC	mid-distal	NA	Tubular_oesophagus	Oesophageal	Mid-distal_Oesophagus	0	MSS	SCNA-High	CIN	T3	N1	NA	IIIA	G3	Current_smoker	72.75	United_States	MALE	NA	282	Alive	YES	WITH_TUMOR	NA	NA	YES	NA	6.739	Non-hypermutated	FALSE	FALSE	FALSE	FALSE	1	1	0	70	70	40	0.177	2.75	0.73
TCGA-V5-AASX	1	0	1	1	ESCA	EAC	AC	distal	TRUE	Oesophagus	Oesophageal	Oesophageal_GE_Junction	0	MSI-L	SCNA-High	CIN	T3	N2	M1	IV	G2	Current_reformed_smoker_for_<_or_=_15_years	74.15	United_States	MALE	NA	273	Alive	YES	WITH_TUMOR	NA	NA	NO	NA	12.567	Non-hypermutated	FALSE	TRUE	FALSE	TRUE	0	1	0	60	85	5	0.288	1.87	0.66
TCGA-VR-A8EO	1	1	0	0	ESCA	ESCC	ESCC	distal	NA	NA	Oesophageal	Distal_Oesophagus	0	NA	SCNA-High	CIN	T3	N0	NA	IIA	G3	NA	49.62	Brazil	MALE	R0	785	Alive	NO	TUMOR_FREE	NA	NA	YES	NA	4.693	Non-hypermutated	FALSE	FALSE	FALSE	FALSE	0	1	0	70	50	25	0.081	3.93	0.81
TCGA-VR-A8EP	1	1	0	0	ESCA	ESCC	ESCC	mid	NA	NA	Oesophageal	Mid_Oesophagus	0	NA	SCNA-High	CIN	T3	N2	NA	IIIB	G3	Current_smoker	51.86	Brazil	MALE	R0	824	Alive	NO	TUMOR_FREE	NA	NA	NO	54	4.436	Non-hypermutated	FALSE	FALSE	FALSE	FALSE	0	1	0	80	70	0	0.289	3.12	0.44
TCGA-VR-A8EQ	0	0	1	1	ESCA	NA	AC	distal	FALSE	Indeterminate	NA	Indeterminate_GE_Junction	0	MSS	SCNA-High	CIN	T3	N3	NA	IIIC	G3	NA	73.68	Brazil	MALE	R0	694	Dead	NO	WITH_TUMOR	NA	NA	NO	NA	9.836	Non-hypermutated	FALSE	TRUE	FALSE	TRUE	0	1	0	65	57	15	0.485	3.07	0.35
TCGA-VR-A8ER	1	1	0	0	ESCA	ESCC	ESCC	distal	NA	NA	Oesophageal	Distal_Oesophagus	0	NA	SCNA-High	CIN	T3	N2	NA	IIIB	G2	Current_smoker	54.62	Brazil	MALE	R1	378	Dead	NA	WITH_TUMOR	NA	NA	NO	12.25	4.962	Non-hypermutated	FALSE	FALSE	FALSE	FALSE	0	1	0	60	40	30	0.179	2.02	0.65
TCGA-VR-A8ET	1	1	0	0	ESCA	ESCC	ESCC	distal	NA	NA	Oesophageal	Distal_Oesophagus	0	NA	SCNA-Low	GS	T2	N0	NA	IIA	G2	Lifelong_Non-smoker	64.39	Brazil	MALE	R0	47	Dead	NO	TUMOR_FREE	NA	NA	NA	NA	1.871	Non-hypermutated	FALSE	FALSE	FALSE	FALSE	0	0	0	60	50	40	0.499	1.76	0.26
TCGA-VR-A8EU	1	1	0	0	ESCA	ESCC	ESCC	mid	NA	NA	Oesophageal	Mid_Oesophagus	0	NA	SCNA-High	CIN	T1b	N1	NA	IIB	G2	Current_smoker	51.23	Brazil	MALE	R0	557	Dead	NO	WITH_TUMOR	NA	NA	YES	10	7.052	Non-hypermutated	FALSE	FALSE	FALSE	FALSE	0	1	0	60	45	40	0.22	3.19	0.57
TCGA-VR-A8EW	1	1	0	0	ESCA	ESCC	ESCC	mid	NA	NA	Oesophageal	Mid_Oesophagus	0	NA	SCNA-High	CIN	T3	N2	NA	IIIB	G2	Current_smoker	57.23	Brazil	MALE	R0	247	Dead	NA	WITH_TUMOR	NA	NA	NO	10	5.491	Non-hypermutated	FALSE	FALSE	FALSE	FALSE	0	1	0	60	25	40	0.146	6.1	0.53
TCGA-VR-A8EX	1	1	0	0	ESCA	ESCC	ESCC	mid	NA	NA	Oesophageal	Mid_Oesophagus	0	NA	SCNA-High	CIN	T1b	N3	NA	IIIC	G2	Current_smoker	63.59	Brazil	MALE	R0	855	Dead	NA	WITH_TUMOR	NA	NA	NO	10	8.528	Non-hypermutated	FALSE	FALSE	FALSE	FALSE	1	1	0	75	100	4	0.379	1.75	0.48
TCGA-VR-A8EY	1	1	0	0	ESCA	ESCC	ESCC	distal	NA	NA	Oesophageal	Distal_Oesophagus	0	NA	SCNA-High	CIN	T3	N0	NA	IB	G1	Current_reformed_smoker_for_>_15_years	44.5	Brazil	FEMALE	R0	1025	Alive	NO	TUMOR_FREE	NA	NA	NO	NA	6.285	Non-hypermutated	FALSE	TRUE	FALSE	TRUE	0	1	0	70	96	5	0.128	2.35	0.74
TCGA-VR-A8EZ	1	1	0	0	ESCA	ESCC	ESCC	distal	NA	NA	Oesophageal	Distal_Oesophagus	0	NA	SCNA-High	CIN	T3	N3	NA	IIIC	G2	Current_smoker	47.77	Brazil	MALE	NA	553	Dead	YES	WITH_TUMOR	NA	NA	NO	45	9.394	Non-hypermutated	FALSE	FALSE	FALSE	FALSE	0	1	0	65	100	5	0.112	3.06	0.68
TCGA-VR-A8Q7	1	0	0	0	ESCA	NA	NA	distal	NA	NA	Oesophageal	Distal_Oesophagus	0	NA	SCNA-High	CIN	T3	N2	NA	IIIB	G3	Current_smoker	60.64	Brazil	MALE	R0	1590	Alive	NO	TUMOR_FREE	NA	NA	NO	13.5	5.378	Non-hypermutated	FALSE	FALSE	FALSE	FALSE	0	1	1	90	100	0	0.344	3.91	0.36
TCGA-VR-AA4D	1	0	1	1	ESCA	EAC	AC	distal	FALSE	Oesophagus	Oesophageal	Oesophageal_GE_Junction	0	MSS	SCNA-High	CIN	T1b	N2	NA	IIIA	G2	NA	53.97	Brazil	MALE	NA	1405	Dead	NO	WITH_TUMOR	NA	NA	YES	NA	5.895	Non-hypermutated	FALSE	FALSE	FALSE	FALSE	1	1	0	70	55	1	0.091	3.47	0.74
TCGA-VR-AA4G	1	1	0	0	ESCA	ESCC	ESCC	mid	NA	NA	Oesophageal	Mid_Oesophagus	0	NA	SCNA-High	CIN	T2	N2	NA	IIIA	G2	Current_reformed_smoker_for_<_or_=_15_years	51.77	Brazil	FEMALE	R0	549	Alive	NO	TUMOR_FREE	NA	NA	NO	10	5.522	Non-hypermutated	FALSE	FALSE	FALSE	FALSE	0	1	0	80	50	4	0.3	1.99	0.54
TCGA-VR-AA7B	1	1	0	0	ESCA	ESCC	ESCC	mid	NA	NA	Oesophageal	Mid_Oesophagus	0	NA	SCNA-High	CIN	T3	N3	NA	IIIC	G2	NA	65.48	Brazil	FEMALE	R0	342	Alive	YES	WITH_TUMOR	NA	NA	NO	NA	7.292	Non-hypermutated	FALSE	FALSE	FALSE	FALSE	1	1	0	70	70	3	0.15	3.37	0.59
TCGA-VR-AA7D	1	1	0	0	ESCA	ESCC	ESCC	mid	NA	NA	Oesophageal	Mid_Oesophagus	0	NA	SCNA-High	CIN	T3	N3	NA	IIIC	G2	Current_smoker	58.78	Brazil	MALE	R0	279	Dead	YES	WITH_TUMOR	NA	NA	NA	40	4.76	Non-hypermutated	FALSE	FALSE	FALSE	FALSE	0	1	0	80	100	0	0.222	2.14	0.7
TCGA-VR-AA7I	1	1	0	0	ESCA	ESCC	ESCC	mid	NA	NA	Oesophageal	Mid_Oesophagus	0	NA	SCNA-High	CIN	T3	N0	NA	IIA	G1	Current_reformed_smoker_for_>_15_years	70.79	Brazil	MALE	R2	484	Dead	NA	WITH_TUMOR	NA	NA	NO	20	3.781	Non-hypermutated	FALSE	FALSE	FALSE	FALSE	0	0	0	60	95	0	0.344	3.23	0.41
TCGA-X8-AAAR	1	0	1	1	ESCA	EAC	AC	distal	FALSE	Oesophagus	Oesophageal	Oesophageal_GE_Junction	0	MSS	SCNA-High	CIN	TX	NX	NA	NA	G1	Current_reformed_smoker_for_>_15_years	69.46	United_States	MALE	NA	554	Alive	NO	TUMOR_FREE	NA	NA	YES	75	6.11	Non-hypermutated	FALSE	TRUE	FALSE	TRUE	1	1	0	70	70	40	0.196	1.73	0.76
TCGA-XP-A8T6	1	1	0	0	ESCA	ESCC	ESCC	distal	NA	NA	Oesophageal	Distal_Oesophagus	0	NA	SCNA-High	CIN	T2	N2	NA	IIIa	G2	Current_smoker	54.45	Brazil	MALE	R0	763	Dead	NO	TUMOR_FREE	NA	NA	NO	25	6.944	Non-hypermutated	FALSE	FALSE	FALSE	FALSE	0	1	0	80	80	40	0.3	2.77	0.47
TCGA-XP-A8T8	1	1	0	0	ESCA	ESCC	ESCC	mid	NA	NA	Oesophageal	Mid_Oesophagus	0	NA	SCNA-High	CIN	T1b	N1	NA	IIb	G1	Current_smoker	49.41	Brazil	MALE	R0	437	Alive	NO	TUMOR_FREE	NA	NA	NO	19	7.261	Non-hypermutated	FALSE	FALSE	FALSE	FALSE	0	1	0	80	80	40	0.191	2.89	0.64
TCGA-Z6-A8JD	1	1	0	0	ESCA	ESCC	ESCC	mid	NA	NA	Oesophageal	Mid_Oesophagus	0	NA	SCNA-High	CIN	T3	N0	NA	IIB	G2	Lifelong_Non-smoker	53.45	Russia	MALE	R0	104	Alive	NO	TUMOR_FREE	NA	NA	NA	NA	8.409	Non-hypermutated	FALSE	FALSE	FALSE	FALSE	0	1	0	75	75	2	0.476	3.11	0.23
TCGA-Z6-A8JE	1	1	0	0	ESCA	ESCC	ESCC	proximal	NA	NA	Oesophageal	Proximal_Oesophagus	0	NA	SCNA-High	CIN	T3	N1	NA	IIIA	G3	Lifelong_Non-smoker	57.1	Russia	MALE	RX	64	Alive	NO	TUMOR_FREE	NA	NA	NA	NA	8.442	Non-hypermutated	FALSE	FALSE	FALSE	FALSE	0	1	0	70	70	4	0.203	2.45	0.66
TCGA-Z6-A9VB	1	1	0	0	ESCA	ESCC	ESCC	distal	NA	NA	Oesophageal	Distal_Oesophagus	0	NA	SCNA-High	CIN	T3	N1	NA	IIIA	G2	Lifelong_Non-smoker	53.31	Russia	MALE	R0	40	Alive	NO	TUMOR_FREE	NA	NA	NA	NA	6.286	Non-hypermutated	FALSE	FALSE	FALSE	FALSE	0	1	0	70	60	0	0.198	2.06	0.72
TCGA-Z6-AAPN	1	1	0	0	ESCA	ESCC	ESCC	distal	NA	NA	Oesophageal	Distal_Oesophagus	0	NA	SCNA-High	CIN	TX	N1	NA	NA	G3	Current_reformed_smoker_for_<_or_=_15_years	57.29	Russia	MALE	R0	81	Alive	NO	TUMOR_FREE	NA	NA	NA	1	13.394	Non-hypermutated	FALSE	FALSE	FALSE	FALSE	0	1	0	70	70	40	0.445	2.83	0.35
TCGA-ZR-A9CJ	1	0	1	1	ESCA	EAC	AC	distal	TRUE	Oesophagus	Oesophageal	Oesophageal_GE_Junction	0	MSS	SCNA-High	CIN	T3	N3	NA	IIIC	G2	NA	65.03	United_Kingdom	MALE	R0	600	Dead	YES	WITH_TUMOR	NA	NA	NA	NA	6.461	Non-hypermutated	FALSE	TRUE	FALSE	TRUE	0	0	0	60	60	40	0.274	3.48	0.33
TCGA-3M-AB46	0	0	1	1	STAD	NA	AC	NA	NA	NA	Gastric	Gastric_Fundus_and_Body	0	MSS	SCNA-High	CIN	T2b	N0	MX	IB	G2	NA	70	United_States	MALE	NA	1765	Alive	NO	TUMOR_FREE	NA	NA	NO	NA	NA	NA	FALSE	FALSE	FALSE	FALSE	0	NA	NA	60	100	3	0.173	1.99	0.75
TCGA-3M-AB47	0	0	1	1	STAD	NA	AC	NA	NA	NA	Gastric	NA	0	MSI-L	SCNA-High	CIN	T3	N2	MX	IIIB	G3	NA	51	United_States	MALE	NA	426	Dead	YES	WITH_TUMOR	NA	NA	NO	NA	NA	NA	FALSE	FALSE	FALSE	FALSE	0	NA	NA	70	70	40	0.335	2.16	0.39
TCGA-B7-5816	0	0	1	0	STAD	NA	AC	NA	NA	NA	Gastric	Gastric_Fundus_and_Body	0	MSI-H	SCNA-Low	MSI	T4a	N0	M0	IIB	G3	NA	51.19	Russia	FEMALE	R0	812	Alive	NO	TUMOR_FREE	171	NA	NA	NA	46.252	Hypermutated	TRUE	FALSE	TRUE	FALSE	0	0	1	70	55	NA	0.428	4.25	0.31
TCGA-B7-5818	0	0	1	0	STAD	NA	AC	NA	NA	NA	Gastric	Gastric_Fundus_and_Body	1	MSI-L	SCNA-High	EBV	T2	N0	M0	IB	G3	NA	62.4	Russia	MALE	R0	356	Alive	NA	TUMOR_FREE	356	NA	NA	NA	12.299	Non-hypermutated	FALSE	TRUE	FALSE	TRUE	0	1	0	77	82	NA	0.224	2.15	0.71
TCGA-B7-A5TI	0	0	1	0	STAD	NA	AC	NA	NA	NA	Gastric	Gastric_Fundus_and_Body	0	MSI-H	SCNA-High	MSI	T4	N3	M0	IIIC	G3	NA	52.06	Russia	MALE	NA	595	Alive	NO	TUMOR_FREE	NA	NA	YES	NA	21.084	Hypermutated	FALSE	FALSE	FALSE	FALSE	0	1	0	70	25	6	0.248	1.87	0.6
TCGA-B7-A5TJ	0	0	1	0	STAD	NA	AC	NA	NA	NA	Gastric	Gastric_Fundus_and_Body	0	MSI-H	SCNA-High	MSI	T4a	NX	M0	IIB	G1	NA	74.08	Russia	MALE	NA	335	Alive	NO	TUMOR_FREE	NA	NA	YES	NA	7.414	Non-hypermutated	TRUE	FALSE	TRUE	FALSE	0	1	0	70	35	4	0.138	2.77	0.65
TCGA-B7-A5TK	0	0	1	0	STAD	NA	AC	NA	NA	NA	Gastric	Gastric_Fundus_and_Body	1	MSS	SCNA-Low	EBV	T4	NA	M0	IIIA	G3	NA	51.34	Russia	MALE	NA	288	Alive	NO	TUMOR_FREE	NA	NA	YES	NA	1.682	Non-hypermutated	FALSE	TRUE	FALSE	TRUE	0	0	0	75	58	10	0.502	2.18	0.25
TCGA-B7-A5TN	0	0	1	1	STAD	NA	AC	NA	NA	NA	Gastric	Gastric_Fundus_and_Body	0	MSS	SCNA-High	CIN	T4a	NX	M0	IIB	G2	NA	60.13	Russia	MALE	NA	287	Alive	NO	TUMOR_FREE	NA	NA	YES	NA	2.881	Non-hypermutated	FALSE	FALSE	FALSE	FALSE	0	1	0	78	50	10	0.14	2.75	0.54
TCGA-BR-4187	0	0	1	0	STAD	NA	AC	NA	NA	NA	Gastric	Gastric_Antrum_and_Pylorus	0	MSS	SCNA-Low	GS	TX	NX	M0	NA	G3	NA	56.5	Russia	MALE	RX	141	Dead	NO	NA	0	141	NA	NA	1.194	Non-hypermutated	NA	NA	NA	NA	0	0	0	82	70	NA	NA	2.04	0.28
TCGA-BR-4191	0	0	1	1	STAD	NA	AC	NA	NA	NA	Gastric	NA	0	MSS	SCNA-High	CIN	TX	N1	M0	NA	G2	NA	72.72	Russia	MALE	RX	558	Dead	NO	NA	0	NA	NA	NA	6.802	Non-hypermutated	NA	NA	NA	NA	0	0	0	85	89	NA	NA	2.1	0.52
TCGA-BR-4201	0	0	1	0	STAD	NA	AC	NA	NA	Indeterminate	NA	Indeterminate_GE_Junction	0	MSI-H	SCNA-Low	MSI	T2a	NX	M0	NA	G1	NA	66.68	Russia	FEMALE	RX	940	Dead	NO	NA	0	940	NA	NA	52.97	Hypermutated	NA	NA	NA	NA	0	0	1	72	45	NA	NA	2.08	0.36
TCGA-BR-4253	0	0	1	0	STAD	NA	AC	NA	NA	NA	Gastric	Gastric_Fundus_and_Body	1	MSS	SCNA-Low	EBV	T3	N1	M0	IIIA	G3	NA	80.49	Russia	FEMALE	RX	124	Dead	NO	NA	0	NA	NA	NA	3.22	Non-hypermutated	NA	NA	NA	NA	0	0	0	70	67	NA	NA	2.02	0.4
TCGA-BR-4255	0	0	1	0	STAD	NA	AC	NA	NA	NA	Gastric	NA	0	MSS	SCNA-Low	GS	T3	N1	M0	IIIA	G3	NA	76.37	Russia	FEMALE	RX	124	Dead	NO	NA	0	NA	NA	NA	2.332	Non-hypermutated	NA	NA	NA	NA	0	1	0	75	79	NA	NA	3.07	0.21
TCGA-BR-4256	0	0	1	0	STAD	NA	AC	NA	NA	NA	Gastric	Gastric_Antrum_and_Pylorus	0	MSI-H	SCNA-Low	MSI	TX	N1	M0	NA	G2	NA	80.61	Russia	MALE	RX	284	Dead	NO	NA	0	NA	NA	NA	37.701	Hypermutated	NA	NA	NA	NA	0	1	0	80	68	NA	NA	2.12	0.3
TCGA-BR-4257	0	0	1	0	STAD	NA	AC	NA	NA	NA	Gastric	Gastric_Antrum_and_Pylorus	0	MSI-H	SCNA-High	MSI	TX	NX	M0	NA	G2	NA	79.44	Russia	FEMALE	RX	294	Dead	NO	NA	0	NA	NA	NA	40.533	Hypermutated	NA	NA	NA	NA	0	0	0	85	82	NA	NA	2.65	0.54
TCGA-BR-4267	0	0	1	1	STAD	NA	AC	NA	NA	NA	Gastric	Gastric_Fundus_and_Body	0	MSS	SCNA-High	CIN	T2a	N0	M0	IB	G2	NA	51.2	Russia	MALE	RX	188	Dead	NO	NA	0	187	NA	NA	3.193	Non-hypermutated	NA	NA	NA	NA	0	0	0	85	95	NA	NA	1.99	0.75
TCGA-BR-4279	0	0	1	1	STAD	NA	AC	NA	NA	NA	Gastric	NA	0	MSS	SCNA-High	CIN	T2a	N1	M0	II	G3	NA	43.98	Russia	MALE	RX	291	Dead	NO	NA	0	291	NA	NA	1.943	Non-hypermutated	NA	NA	NA	NA	0	0	0	75	53	NA	NA	1.85	0.35
TCGA-BR-4280	0	0	1	0	STAD	NA	AC	NA	NA	NA	Gastric	NA	0	MSI-H	SCNA-Low	MSI	T2b	N1	M0	III	G2	NA	78.07	Russia	FEMALE	RX	201	Dead	NO	NA	0	201	NA	NA	25.68	Hypermutated	NA	NA	NA	NA	0	0	0	85	75	NA	NA	2.05	0.76
TCGA-BR-4292	0	0	1	0	STAD	NA	AC	NA	NA	NA	Gastric	Gastric_Fundus_and_Body	0	MSI-H	SCNA-Low	MSI	T1	NX	M0	NA	G1	NA	73.02	Russia	FEMALE	RX	0	Alive	NA	NA	0	NA	NA	NA	50.472	Hypermutated	NA	NA	NA	NA	0	1	0	85	77	NA	NA	2.16	0.67
TCGA-BR-4294	0	0	1	1	STAD	NA	AC	NA	NA	NA	Gastric	Gastric_Fundus_and_Body	0	MSI-L	SCNA-High	CIN	T2a	NX	M0	NA	G2	NA	65.05	Russia	MALE	RX	0	Alive	NA	NA	0	NA	NA	NA	1.11	Non-hypermutated	NA	NA	NA	NA	0	0	0	85	86	NA	NA	1.68	0.93
TCGA-BR-4357	0	0	1	1	STAD	NA	AC	NA	NA	NA	Gastric	Gastric_Fundus_and_Body	0	MSS	SCNA-High	CIN	T3	NX	MX	NA	G2	NA	58.3	Russia	MALE	RX	0	Alive	NA	NA	0	NA	NA	NA	7.69	Non-hypermutated	NA	NA	NA	NA	1	1	0	70	80	NA	NA	2.5	0.44
TCGA-BR-4361	0	0	1	0	STAD	NA	AC	NA	NA	NA	Gastric	NA	0	MSI-H	SCNA-Low	MSI	T4	N0	M0	IIIA	G3	NA	66.42	Russia	FEMALE	RX	0	Alive	NA	NA	0	NA	NA	NA	96.14	Ultramutated	NA	NA	NA	NA	0	1	0	80	69	NA	NA	2.04	0.66
TCGA-BR-4362	0	0	1	0	STAD	NA	AC	NA	NA	NA	Gastric	NA	0	MSI-H	SCNA-Low	MSI	TX	N1	M0	NA	G3	NA	74.41	Russia	FEMALE	RX	0	Alive	NA	NA	0	NA	NA	NA	58.356	Hypermutated	NA	NA	NA	NA	0	0	0	80	85	NA	NA	2.27	0.55
TCGA-BR-4363	0	0	1	0	STAD	NA	AC	NA	NA	NA	Gastric	Gastric_Fundus_and_Body	0	MSI-H	SCNA-High	MSI	T3	NX	MX	NA	G3	NA	60.77	Russia	FEMALE	RX	0	Alive	NA	NA	0	NA	NA	NA	22.571	Hypermutated	NA	NA	NA	NA	0	1	0	80	70	NA	NA	2.04	0.63
TCGA-BR-4366	0	0	1	1	STAD	NA	AC	NA	NA	NA	Gastric	Gastric_Antrum_and_Pylorus	0	MSS	SCNA-High	CIN	TX	NX	M0	NA	G2	NA	87.68	Russia	MALE	RX	0	Alive	NA	NA	0	NA	NA	NA	4.72	Non-hypermutated	NA	NA	NA	NA	0	1	0	80	80	NA	NA	2.09	0.8
TCGA-BR-4368	0	0	1	0	STAD	NA	AC	NA	NA	NA	Gastric	Gastric_Antrum_and_Pylorus	0	MSI-H	SCNA-Low	MSI	T4	N2	M0	IV	G3	NA	78.77	Russia	FEMALE	RX	0	Alive	NA	NA	0	NA	NA	NA	50.527	Hypermutated	NA	NA	NA	NA	0	0	0	70	75	NA	NA	2.41	0.42
TCGA-BR-4369	0	0	1	1	STAD	NA	AC	NA	NA	Probable_gastric	Gastric	Gastric_GE_Junction	0	MSS	SCNA-High	CIN	TX	NX	M0	NA	G3	NA	75.32	Russia	MALE	RX	0	Alive	NA	NA	0	NA	NA	NA	5.886	Non-hypermutated	NA	NA	NA	NA	1	0	0	75	75	NA	NA	4.47	0.4
TCGA-BR-4370	0	0	1	0	STAD	NA	AC	NA	NA	NA	Gastric	Gastric_Antrum_and_Pylorus	0	MSI-H	SCNA-Low	MSI	TX	NX	M0	NA	G2	NA	74.87	Russia	FEMALE	RX	0	Alive	NA	NA	0	NA	NA	NA	42.809	Hypermutated	NA	NA	NA	NA	0	0	1	70	72	NA	NA	2.11	0.38
TCGA-BR-4371	0	0	1	0	STAD	NA	AC	NA	NA	NA	Gastric	Gastric_Fundus_and_Body	0	MSS	SCNA-Low	GS	T2	NX	M0	NA	G1	NA	71.98	Russia	FEMALE	RX	0	Alive	NA	NA	0	NA	NA	NA	5.219	Non-hypermutated	NA	NA	NA	NA	0	0	0	85	87	NA	NA	NA	NA
TCGA-BR-6452	0	0	1	0	STAD	NA	AC	NA	NA	NA	Gastric	Gastric_Fundus_and_Body	0	MSI-H	SCNA-Low	MSI	T3	N0	M0	IIA	G3	NA	78.93	Russia	FEMALE	R0	1055	Alive	NO	TUMOR_FREE	257	NA	NA	NA	240.476	Ultramutated	TRUE	TRUE	TRUE	TRUE	0	0	1	77	97	10	0.293	2.11	0.49
TCGA-BR-6453	0	0	1	0	STAD	NA	AC	NA	NA	NA	Gastric	Gastric_Fundus_and_Body	0	MSS	SCNA-Low	GS	T2	N1	M0	IIA	G3	NA	54.93	Russia	MALE	R0	485	Alive	NO	TUMOR_FREE	484	NA	NA	NA	6.163	Non-hypermutated	FALSE	FALSE	FALSE	FALSE	0	0	0	70	77	10	0.588	2.16	0.19
TCGA-BR-6454	0	0	1	1	STAD	NA	AC	NA	NA	Probable_gastric	Gastric	Gastric_GE_Junction	0	MSS	SCNA-High	CIN	T3	N0	M0	IIA	G3	NA	58.87	Russia	MALE	R0	0	Alive	NA	NA	0	NA	NA	NA	4.609	Non-hypermutated	FALSE	FALSE	FALSE	FALSE	0	0	0	60	100	25	0.423	2.69	0.37
TCGA-BR-6455	0	0	1	0	STAD	NA	AC	NA	NA	NA	Gastric	Gastric_Fundus_and_Body	1	MSS	SCNA-Low	EBV	T3	N1	M0	IIB	G3	NA	59.86	Russia	MALE	R0	422	Dead	YES	WITH_TUMOR	399	422	NA	NA	3.304	Non-hypermutated	FALSE	TRUE	FALSE	TRUE	0	0	0	82	90	5	0.224	2.12	0.66
TCGA-BR-6456	0	0	1	1	STAD	NA	AC	NA	NA	NA	Gastric	Gastric_Fundus_and_Body	0	MSS	SCNA-High	CIN	T3	N1	M0	IIB	G2	NA	74.71	Russia	FEMALE	R0	526	Dead	NO	TUMOR_FREE	308	525	NA	NA	1.388	Non-hypermutated	FALSE	FALSE	FALSE	FALSE	0	1	0	77	95	10	0.263	3.55	0.3
TCGA-BR-6457	0	0	1	0	STAD	NA	AC	NA	NA	NA	Gastric	Gastric_Fundus_and_Body	0	MSS	SCNA-Low	GS	T3	N0	M0	IIA	G3	NA	69.53	Ukraine	MALE	R0	416	Alive	NO	TUMOR_FREE	411	NA	NA	NA	3.748	Non-hypermutated	FALSE	FALSE	FALSE	FALSE	0	1	0	60	85	15	0.442	2.01	0.25
TCGA-BR-6458	0	0	1	1	STAD	NA	AC	NA	NA	NA	Gastric	Gastric_Fundus_and_Body	0	MSI-L	SCNA-High	CIN	T3	N1	M0	IIB	G3	NA	57.68	Ukraine	FEMALE	R0	588	Dead	YES	WITH_TUMOR	183	558	NA	NA	9.522	Non-hypermutated	FALSE	FALSE	FALSE	FALSE	0	1	0	77	100	7	0.305	3.07	0.45
TCGA-BR-6563	0	0	1	0	STAD	NA	AC	NA	NA	NA	Gastric	Gastric_Antrum_and_Pylorus	0	MSS	SCNA-Low	GS	T3	N1	M0	IIB	G3	NA	60.06	Russia	MALE	R0	679	Alive	YES	TUMOR_FREE	679	NA	NA	NA	2.721	Non-hypermutated	FALSE	FALSE	FALSE	FALSE	0	0	0	70	65	NA	0.422	2.06	0.18
TCGA-BR-6564	0	0	1	0	STAD	NA	AC	NA	NA	NA	Gastric	Gastric_Fundus_and_Body	0	MSS	SCNA-Low	GS	T3	N2	M0	IIIA	G3	NA	46.9	Russia	FEMALE	R0	794	Dead	NO	TUMOR_FREE	286	NA	NA	NA	1.222	Non-hypermutated	FALSE	FALSE	FALSE	FALSE	0	0	0	75	66	NA	0.318	1.91	0.22
TCGA-BR-6565	0	0	1	1	STAD	NA	AC	NA	NA	NA	Gastric	Gastric_Fundus_and_Body	0	MSS	SCNA-High	CIN	T4a	N0	M0	IIB	G2	NA	67.06	Russia	MALE	R0	279	Dead	NO	WITH_TUMOR	19	279	NA	NA	4.72	Non-hypermutated	FALSE	FALSE	FALSE	FALSE	1	1	0	75	65	NA	0.319	4.87	0.32
TCGA-BR-6566	0	0	1	0	STAD	NA	AC	NA	NA	NA	Gastric	Gastric_Fundus_and_Body	0	MSI-H	SCNA-Low	MSI	T3	N0	M0	IIA	G3	NA	64.08	Russia	FEMALE	R0	997	Alive	NO	TUMOR_FREE	378	NA	NA	NA	33.453	Hypermutated	TRUE	FALSE	TRUE	FALSE	0	0	0	80	82	NA	0.401	2.18	0.41
TCGA-BR-6705	0	0	1	0	STAD	NA	AC	NA	NA	NA	Gastric	Gastric_Fundus_and_Body	0	MSI-L	SCNA-Low	GS	T3	N3a	M0	IIIB	G3	NA	68.65	Ukraine	FEMALE	R0	779	Dead	NO	WITH_TUMOR	383	741	NA	NA	3.359	Non-hypermutated	FALSE	TRUE	FALSE	TRUE	0	0	0	72	77	NA	0.428	2.16	0.17
TCGA-BR-6706	0	0	1	0	STAD	NA	AC	NA	NA	Probable_gastric	Gastric	Gastric_GE_Junction	1	MSS	SCNA-Low	EBV	T3	N1	M0	IIIA	G3	NA	63.12	Ukraine	MALE	R0	549	Dead	YES	WITH_TUMOR	372	518	NA	NA	6.524	Non-hypermutated	FALSE	TRUE	FALSE	TRUE	0	0	0	75	77	NA	0.465	2.1	0.23
TCGA-BR-6707	0	0	1	0	STAD	NA	AC	NA	NA	NA	Gastric	Gastric_Fundus_and_Body	1	MSS	SCNA-Low	EBV	T3	N0	M0	IIA	G3	NA	75.37	Ukraine	MALE	R0	605	Alive	YES	WITH_TUMOR	338	NA	NA	NA	2.304	Non-hypermutated	FALSE	TRUE	FALSE	TRUE	0	0	0	80	75	NA	0.335	2.23	0.54
TCGA-BR-6710	0	0	1	0	STAD	NA	AC	NA	NA	Probable_gastric	Gastric	Gastric_GE_Junction	0	MSS	SCNA-Low	GS	T2	N0	M0	IB	G2	NA	41.93	Ukraine	MALE	R0	273	Alive	NO	TUMOR_FREE	10	NA	NA	NA	0.25	Non-hypermutated	FALSE	FALSE	FALSE	FALSE	0	0	0	65	75	NA	0.24	NA	NA
TCGA-BR-6801	0	0	1	0	STAD	NA	AC	NA	NA	NA	Gastric	Gastric_Fundus_and_Body	0	MSI-L	SCNA-Low	GS	T3	N0	M0	IIA	G2	NA	70.19	Russia	MALE	R0	1223	Alive	NO	TUMOR_FREE	642	NA	NA	NA	1.638	Non-hypermutated	FALSE	TRUE	FALSE	TRUE	0	0	0	75	70	NA	0.181	1.22	0.73
TCGA-BR-6802	0	0	1	0	STAD	NA	AC	NA	NA	NA	Gastric	Gastric_Fundus_and_Body	0	MSI-H	SCNA-Low	MSI	T3	N2	M0	IIIA	G3	NA	65.48	Russia	MALE	R0	940	Alive	YES	TUMOR_FREE	23	NA	NA	NA	17.324	Hypermutated	TRUE	FALSE	TRUE	FALSE	0	0	0	75	73	NA	0.541	2.12	0.3
TCGA-BR-6803	0	0	1	0	STAD	NA	AC	NA	NA	NA	Gastric	Gastric_Fundus_and_Body	0	MSS	SCNA-Low	GS	T3	N0	M0	IIA	G3	NA	54.08	Russia	FEMALE	R0	949	Alive	NO	TUMOR_FREE	565	NA	NA	NA	0.75	Non-hypermutated	FALSE	FALSE	FALSE	FALSE	0	1	0	65	65	NA	0.428	1.87	0.28
TCGA-BR-6852	0	0	1	0	STAD	NA	AC	NA	NA	Probable_gastric	Gastric	Gastric_GE_Junction	0	MSI-H	SCNA-Low	MSI	T3	N0	M0	IIA	G3	NA	64.26	Ukraine	FEMALE	R0	1367	Alive	NO	TUMOR_FREE	423	NA	NA	NA	41.782	Hypermutated	TRUE	TRUE	TRUE	TRUE	0	1	0	90	95	NA	0.508	2.06	0.35
TCGA-BR-7196	0	0	1	0	STAD	NA	AC	NA	NA	Probable_gastric	Gastric	Gastric_GE_Junction	1	MSS	SCNA-Low	EBV	T3	N3a	M1	IV	G3	NA	64.64	Ukraine	MALE	R0	666	Alive	NO	WITH_TUMOR	3	NA	NA	NA	2.415	Non-hypermutated	FALSE	TRUE	FALSE	TRUE	0	0	0	60	80	17	0.471	2.07	0.3
TCGA-BR-7197	0	0	1	1	STAD	NA	AC	NA	NA	NA	Gastric	Gastric_Antrum_and_Pylorus	0	MSS	SCNA-High	CIN	T3	N0	M0	II	GX	NA	69.67	Ukraine	MALE	R0	280	Alive	NO	TUMOR_FREE	240	NA	NA	NA	7.218	Non-hypermutated	FALSE	FALSE	FALSE	FALSE	0	1	0	70	45	10	0.127	2.54	0.64
TCGA-BR-7703	0	0	1	0	STAD	NA	AC	NA	NA	NA	Gastric	Gastric_Fundus_and_Body	0	MSI-H	SCNA-Low	MSI	T1b	N0	M0	IA	G2	NA	81.35	Russia	MALE	R0	1100	Alive	NO	TUMOR_FREE	438	NA	NA	NA	27.457	Hypermutated	TRUE	TRUE	TRUE	TRUE	0	1	0	74	82	15	0.224	1.95	0.63
TCGA-BR-7707	0	0	1	0	STAD	NA	AC	NA	NA	NA	Gastric	Gastric_Fundus_and_Body	0	MSI-H	SCNA-Low	MSI	T2	N0	M0	IB	G3	NA	69.34	Russia	FEMALE	R0	1090	Alive	NO	TUMOR_FREE	475	NA	NA	NA	53.97	Hypermutated	TRUE	TRUE	TRUE	TRUE	0	0	0	60	60	NA	0.325	2.1	0.58
TCGA-BR-7715	0	0	1	1	STAD	NA	AC	NA	NA	NA	Gastric	Gastric_Fundus_and_Body	0	MSS	SCNA-High	CIN	T3	N0	M0	IIA	G2	NA	65.33	Russia	MALE	R0	1023	Alive	NO	TUMOR_FREE	469	NA	NA	NA	4.886	Non-hypermutated	FALSE	FALSE	FALSE	FALSE	1	1	0	72	77	3	0.089	3.4	0.66
TCGA-BR-7716	0	0	1	1	STAD	NA	AC	NA	NA	NA	Gastric	Gastric_Fundus_and_Body	0	MSS	SCNA-High	CIN	T3	N1	M0	IIB	G2	NA	62.5	Russia	FEMALE	R0	1210	Alive	NO	TUMOR_FREE	468	NA	NA	NA	5.775	Non-hypermutated	FALSE	FALSE	FALSE	FALSE	0	1	0	61	80	30	0.438	2.91	0.31
TCGA-BR-7717	0	0	1	1	STAD	NA	AC	NA	NA	Probable_gastric	Gastric	Gastric_GE_Junction	0	MSS	SCNA-High	CIN	T4	N1	M0	IV	G2	NA	63.25	Russia	MALE	R0	552	Dead	NO	TUMOR_FREE	21	NA	NA	NA	4.858	Non-hypermutated	FALSE	TRUE	FALSE	TRUE	0	0	0	70	90	12	0.272	2.62	0.54
TCGA-BR-7722	0	0	1	1	STAD	NA	AC	NA	NA	Gastric	Gastric	Gastric_GE_Junction	0	MSS	SCNA-High	CIN	T3	N1	M0	IIB	G3	NA	62.15	Ukraine	MALE	R0	466	Dead	NO	TUMOR_FREE	5	466	NA	NA	1.749	Non-hypermutated	FALSE	FALSE	FALSE	FALSE	0	0	0	80	90	NA	0.158	2.04	0.69
TCGA-BR-7723	0	0	1	1	STAD	NA	AC	NA	NA	NA	Gastric	Gastric_Fundus_and_Body	0	MSI-L	SCNA-High	CIN	T3	N3a	M0	IIIB	G3	NA	59.79	Ukraine	MALE	R0	874	Dead	YES	WITH_TUMOR	432	NA	NA	NA	5.858	Non-hypermutated	FALSE	FALSE	FALSE	FALSE	0	1	0	77	95	12	0.227	4.2	0.53
TCGA-BR-7851	0	0	1	0	STAD	NA	AC	NA	NA	NA	Gastric	Gastric_Fundus_and_Body	0	MSI-H	SCNA-Low	MSI	T4a	N0	M0	IIB	G3	NA	74.17	Russia	MALE	R0	574	Alive	NO	TUMOR_FREE	378	NA	NA	NA	55.191	Hypermutated	TRUE	FALSE	TRUE	FALSE	0	0	0	57	59	NA	0.273	1.99	0.61
TCGA-BR-7901	0	0	1	1	STAD	NA	AC	NA	NA	Probable_gastric	Gastric	Gastric_GE_Junction	0	MSS	SCNA-High	CIN	T3	N1	M0	IIB	G2	NA	74.01	Ukraine	MALE	R0	105	Dead	YES	TUMOR_FREE	6	82	NA	NA	6.358	Non-hypermutated	FALSE	FALSE	FALSE	FALSE	0	1	0	60	50	NA	0.278	4.79	0.3
TCGA-BR-7957	0	0	1	0	STAD	NA	AC	NA	NA	NA	Gastric	Gastric_Fundus_and_Body	0	MSS	SCNA-Low	GS	T3	N3a	M1	IV	GX	NA	50.7	Russia	FEMALE	R0	276	Dead	NO	TUMOR_FREE	21	NA	NA	NA	1.943	Non-hypermutated	FALSE	FALSE	FALSE	FALSE	0	0	0	60	45	NA	0.334	1.93	0.2
TCGA-BR-7958	0	0	1	0	STAD	NA	AC	NA	NA	NA	Gastric	Gastric_Fundus_and_Body	1	MSS	SCNA-Low	EBV	T4b	N0	M0	IIIB	G3	NA	60.79	Russia	MALE	R0	899	Alive	NO	TUMOR_FREE	388	NA	NA	NA	6.024	Non-hypermutated	FALSE	TRUE	FALSE	TRUE	0	0	0	60	90	NA	0.406	2.12	0.45
TCGA-BR-7959	0	0	1	1	STAD	NA	AC	NA	NA	Probable_gastric	Gastric	Gastric_GE_Junction	0	MSI-L	SCNA-High	CIN	T4a	N1	M0	IIIA	G3	NA	59.49	Russia	MALE	R0	1010	Alive	NO	TUMOR_FREE	569	NA	NA	NA	3.387	Non-hypermutated	FALSE	FALSE	FALSE	FALSE	1	0	0	70	66	NA	0.203	2.76	0.41
TCGA-BR-8058	0	0	1	0	STAD	NA	AC	NA	NA	NA	Gastric	Gastric_Antrum_and_Pylorus	0	MSI-L	SCNA-Low	GS	T4a	N2	M0	IIIB	G3	NA	53.82	Russia	FEMALE	R0	1133	Alive	NO	TUMOR_FREE	537	NA	NA	NA	1.971	Non-hypermutated	FALSE	FALSE	FALSE	FALSE	0	0	0	75	NA	NA	0.516	1.75	0.3
TCGA-BR-8059	0	0	1	0	STAD	NA	AC	NA	NA	NA	Gastric	Gastric_Fundus_and_Body	0	MSI-H	SCNA-Low	MSI	T4	N1	M0	III	G3	NA	72.48	Russia	MALE	R0	439	Dead	NO	TUMOR_FREE	25	439	NA	NA	27.013	Hypermutated	FALSE	FALSE	FALSE	FALSE	0	0	0	62	57	5	0.357	2.1	0.37
TCGA-BR-8077	0	0	1	1	STAD	NA	AC	NA	NA	NA	Gastric	Gastric_Fundus_and_Body	0	MSS	SCNA-High	CIN	T4b	N1	M0	IIIB	G2	NA	58.63	Russia	FEMALE	R0	21	Alive	NO	TUMOR_FREE	21	NA	NA	NA	4.942	Non-hypermutated	FALSE	FALSE	FALSE	FALSE	0	1	0	70	NA	NA	0.144	4.99	0.59
TCGA-BR-8078	0	0	1	0	STAD	NA	AC	NA	NA	NA	Gastric	Gastric_Fundus_and_Body	0	MSI-H	SCNA-Low	MSI	T4a	N0	M0	IIB	G3	NA	70.8	Russia	FEMALE	R0	900	Alive	NO	TUMOR_FREE	373	NA	NA	NA	65.102	Hypermutated	TRUE	TRUE	TRUE	TRUE	0	0	1	85	NA	NA	0.264	2.13	0.65
TCGA-BR-8080	0	0	1	1	STAD	NA	AC	NA	NA	NA	Gastric	Gastric_Fundus_and_Body	0	MSS	SCNA-High	CIN	T4	N3a	M0	IIIC	G3	NA	72.68	Russia	FEMALE	R0	292	Dead	NO	TUMOR_FREE	15	291	NA	NA	6.246	Non-hypermutated	FALSE	FALSE	FALSE	FALSE	0	1	0	61	99	15	0.449	2.94	0.21
TCGA-BR-8081	0	0	1	0	STAD	NA	AC	NA	NA	NA	Gastric	Gastric_Fundus_and_Body	0	MSI-H	SCNA-Low	MSI	T4a	N0	M0	IIB	G2	NA	71.45	Russia	FEMALE	R0	981	Alive	NO	TUMOR_FREE	331	NA	NA	NA	37.368	Hypermutated	TRUE	TRUE	TRUE	TRUE	0	1	0	85	79	7	0.457	2	0.35
TCGA-BR-8284	0	0	1	0	STAD	NA	AC	NA	NA	NA	Gastric	Gastric_Antrum_and_Pylorus	0	MSI-H	SCNA-Low	MSI	T4a	N3a	M0	IIIC	G3	NA	72.63	Russia	FEMALE	R0	245	Dead	NO	TUMOR_FREE	22	245	NA	NA	13.465	Non-hypermutated	FALSE	FALSE	FALSE	FALSE	0	0	0	75	80	NA	0.371	2.13	0.5
TCGA-BR-8286	0	0	1	1	STAD	NA	AC	NA	NA	NA	Gastric	Gastric_Antrum_and_Pylorus	0	MSI-L	SCNA-High	CIN	T3	N0	M0	II	G3	NA	49.19	Russia	MALE	R0	895	Alive	NO	TUMOR_FREE	394	NA	NA	NA	4.997	Non-hypermutated	FALSE	FALSE	FALSE	FALSE	0	1	0	85	81	NA	0.231	3.04	0.54
TCGA-BR-8289	0	0	1	1	STAD	NA	AC	NA	NA	NA	Gastric	Gastric_Fundus_and_Body	0	MSS	SCNA-High	CIN	T4	N3a	M1	IV	G3	NA	57.08	Russia	MALE	R0	81	Dead	NO	TUMOR_FREE	8	81	NA	NA	7.107	Non-hypermutated	TRUE	FALSE	TRUE	FALSE	1	1	0	85	85	NA	0.149	3.78	0.49
TCGA-BR-8291	0	0	1	1	STAD	NA	AC	NA	NA	NA	Gastric	Gastric_Antrum_and_Pylorus	0	MSS	SCNA-High	CIN	T3	N1	M0	IIB	GX	NA	61.75	Russia	MALE	R0	607	Dead	NO	TUMOR_FREE	331	NA	NA	NA	1.36	Non-hypermutated	FALSE	FALSE	FALSE	FALSE	0	0	0	75	80	NA	0.435	1.72	0.35
TCGA-BR-8297	0	0	1	1	STAD	NA	AC	NA	NA	NA	Gastric	Gastric_Fundus_and_Body	0	MSS	SCNA-High	CIN	T4b	N3a	M0	IIIC	GX	NA	58.11	Russia	MALE	R0	225	Alive	NO	WITH_TUMOR	23	NA	NA	NA	8.162	Non-hypermutated	FALSE	FALSE	FALSE	FALSE	0	1	0	62	30	NA	0.252	4.28	0.22
TCGA-BR-8361	0	0	1	0	STAD	NA	AC	NA	NA	NA	Gastric	Gastric_Fundus_and_Body	0	MSI-H	SCNA-High	MSI	T4b	N2	M0	IIIC	G3	NA	71.18	Russia	FEMALE	R0	946	Alive	NO	TUMOR_FREE	12	NA	NA	NA	55.08	Hypermutated	TRUE	TRUE	TRUE	TRUE	0	1	0	75	85	NA	0.36	2.02	0.62
TCGA-BR-8362	0	0	1	1	STAD	NA	AC	NA	NA	NA	Gastric	Gastric_Fundus_and_Body	0	MSS	SCNA-High	CIN	T4b	N3a	M0	IIIC	G3	NA	65.15	Russia	MALE	R0	398	Dead	YES	WITH_TUMOR	11	NA	NA	NA	NA	NA	FALSE	TRUE	FALSE	TRUE	0	NA	NA	70	80	NA	0.272	2.37	0.48
TCGA-BR-8363	0	0	1	0	STAD	NA	AC	NA	NA	NA	Gastric	Gastric_Antrum_and_Pylorus	0	MSI-H	SCNA-Low	MSI	T2	N0	M0	IB	G3	NA	73.86	Russia	FEMALE	R0	8	Dead	NO	TUMOR_FREE	10	NA	NA	NA	48.306	Hypermutated	TRUE	TRUE	TRUE	TRUE	0	0	1	57	62	NA	0.512	2.08	0.34
TCGA-BR-8364	0	0	1	0	STAD	NA	AC	NA	NA	NA	Gastric	Gastric_Fundus_and_Body	0	MSS	SCNA-Low	GS	T4b	N2	M0	IIIC	G3	NA	42.13	Russia	FEMALE	R0	675	Alive	NO	TUMOR_FREE	674	NA	NA	NA	1	Non-hypermutated	FALSE	FALSE	FALSE	FALSE	0	0	0	55	50	NA	0.347	1.94	0.17
TCGA-BR-8365	0	0	1	0	STAD	NA	AC	NA	NA	NA	Gastric	Gastric_Fundus_and_Body	0	MSS	SCNA-Low	GS	T3	N0	M0	IIA	G3	NA	70.43	Ukraine	FEMALE	R0	533	Dead	YES	WITH_TUMOR	5	448	NA	NA	1.416	Non-hypermutated	FALSE	FALSE	FALSE	FALSE	0	0	0	60	45	NA	0.277	1.8	0.28
TCGA-BR-8366	0	0	1	0	STAD	NA	AC	NA	NA	NA	Gastric	Gastric_Fundus_and_Body	1	MSS	SCNA-Low	EBV	T3	N0	M0	IIA	G3	NA	80.48	Ukraine	FEMALE	R0	29	Alive	NA	TUMOR_FREE	17	NA	NA	NA	6.857	Non-hypermutated	FALSE	TRUE	FALSE	TRUE	0	0	0	77	83	NA	0.442	2.07	0.31
TCGA-BR-8367	0	0	1	0	STAD	NA	AC	NA	NA	NA	Gastric	Gastric_Fundus_and_Body	0	MSS	SCNA-Low	GS	T3	N3a	M0	IIIB	G3	NA	55.97	Ukraine	MALE	R0	801	Dead	YES	WITH_TUMOR	390	NA	NA	NA	2.832	Non-hypermutated	FALSE	FALSE	FALSE	FALSE	0	0	0	77	70	NA	0.275	5.94	0.82
TCGA-BR-8368	0	0	1	0	STAD	NA	AC	NA	NA	NA	Gastric	Gastric_Fundus_and_Body	0	MSI-H	SCNA-Low	MSI	T2	N0	M0	IB	G3	NA	84.53	Ukraine	FEMALE	R0	131	Alive	NO	TUMOR_FREE	92	NA	NA	NA	41.588	Hypermutated	TRUE	FALSE	TRUE	FALSE	0	0	1	77	86	NA	0.225	2.02	0.74
TCGA-BR-8369	0	0	1	1	STAD	NA	AC	NA	NA	NA	Gastric	Gastric_Antrum_and_Pylorus	0	MSS	SCNA-High	CIN	T3	N3a	M0	IIIB	G3	NA	76.8	Ukraine	FEMALE	R0	427	Alive	YES	WITH_TUMOR	407	NA	NA	NA	7.052	Non-hypermutated	TRUE	FALSE	TRUE	FALSE	0	1	0	75	77	NA	0.357	3.36	0.28
TCGA-BR-8371	0	0	1	0	STAD	NA	AC	NA	NA	Probable_gastric	Gastric	Gastric_GE_Junction	0	MSS	SCNA-Low	GS	T3	N3a	M0	IIIB	G3	NA	62.65	Ukraine	MALE	R0	359	Dead	YES	WITH_TUMOR	3	350	NA	NA	1.638	Non-hypermutated	FALSE	FALSE	FALSE	FALSE	0	0	0	57	65	NA	0.342	1.95	0.93
TCGA-BR-8372	0	0	1	0	STAD	NA	AC	NA	NA	NA	Gastric	Gastric_Fundus_and_Body	0	MSI-H	SCNA-Low	MSI	T4b	N3a	M0	IIIC	G3	NA	63.92	Russia	MALE	R0	951	Alive	NO	TUMOR_FREE	582	NA	NA	NA	52.332	Hypermutated	TRUE	TRUE	TRUE	TRUE	0	0	0	80	80	NA	0.252	2	0.9
TCGA-BR-8373	0	0	1	1	STAD	NA	AC	NA	NA	NA	Gastric	Gastric_Fundus_and_Body	0	MSI-L	SCNA-High	CIN	T4a	N1	M0	IIIA	G2	NA	65.01	Ukraine	FEMALE	R0	450	Alive	NO	TUMOR_FREE	429	NA	NA	NA	3.359	Non-hypermutated	TRUE	FALSE	TRUE	FALSE	0	1	0	80	NA	NA	0.203	2.92	0.57
TCGA-BR-8380	0	0	1	0	STAD	NA	AC	NA	NA	NA	Gastric	Gastric_Antrum_and_Pylorus	0	MSI-L	SCNA-Low	GS	T4a	N3a	M0	IIIC	G3	NA	55.19	Ukraine	MALE	R1	21	Alive	YES	WITH_TUMOR	7	NA	NA	NA	2.804	Non-hypermutated	FALSE	TRUE	FALSE	TRUE	0	0	0	68	95	10	0.295	NA	NA
TCGA-BR-8381	0	0	1	0	STAD	NA	AC	NA	NA	NA	Gastric	Gastric_Fundus_and_Body	1	MSS	SCNA-High	EBV	T3	N1	M0	IIB	G3	NA	51.59	Ukraine	MALE	R0	224	Alive	NO	TUMOR_FREE	0	NA	NO	NA	4.414	Non-hypermutated	FALSE	TRUE	FALSE	TRUE	0	0	0	72	100	12	0.483	2.04	1
TCGA-BR-8382	0	0	1	0	STAD	NA	AC	NA	NA	NA	Gastric	Gastric_Antrum_and_Pylorus	0	MSI-H	SCNA-Low	MSI	T4b	N3a	M0	IIIC	G3	NA	67.73	Ukraine	FEMALE	R0	762	Dead	NO	TUMOR_FREE	472	NA	NA	NA	36.757	Hypermutated	TRUE	FALSE	TRUE	FALSE	0	0	0	63	88	3	0.534	2.08	0.38
TCGA-BR-8384	0	0	1	0	STAD	NA	AC	NA	NA	NA	Gastric	Gastric_Antrum_and_Pylorus	0	MSS	SCNA-Low	GS	T4b	N2	M0	IIIC	G3	NA	69.22	Ukraine	MALE	R0	113	Alive	NO	TUMOR_FREE	99	NA	NA	NA	1.777	Non-hypermutated	FALSE	FALSE	FALSE	FALSE	0	1	0	60	50	20	0.285	1.95	1
TCGA-BR-8483	0	0	1	1	STAD	NA	AC	NA	NA	NA	Gastric	Gastric_Antrum_and_Pylorus	0	MSS	SCNA-High	CIN	T3	N2	M0	IIIA	G2	NA	59.5	Ukraine	MALE	R0	164	Alive	NA	TUMOR_FREE	0	NA	NO	NA	4.747	Non-hypermutated	FALSE	FALSE	FALSE	FALSE	1	1	0	75	NA	NA	0.034	3.1	0.75
TCGA-BR-8484	0	0	1	1	STAD	NA	AC	NA	NA	NA	Gastric	Gastric_Fundus_and_Body	0	MSS	SCNA-High	CIN	T4a	N1	M0	IIIA	G2	NA	61.83	Russia	MALE	R0	766	Dead	NO	TUMOR_FREE	21	NA	NO	NA	3.498	Non-hypermutated	FALSE	FALSE	FALSE	FALSE	0	1	0	75	92	19	0.441	2.96	0.39
TCGA-BR-8485	0	0	1	1	STAD	NA	AC	NA	NA	NA	Gastric	Gastric_Fundus_and_Body	0	MSS	SCNA-High	CIN	T4	N3a	M0	IIIC	G3	NA	68.02	Russia	FEMALE	R0	280	Alive	NO	TUMOR_FREE	9	NA	NA	NA	10.883	Non-hypermutated	FALSE	FALSE	FALSE	FALSE	0	0	0	72	67	17	0.292	4.98	0.37
TCGA-BR-8486	0	0	1	1	STAD	NA	AC	NA	NA	NA	Gastric	Gastric_Fundus_and_Body	0	MSS	SCNA-High	CIN	T1b	N0	M0	IA	G2	NA	90	Russia	FEMALE	R0	615	Alive	NO	TUMOR_FREE	614	NA	NA	NA	2.082	Non-hypermutated	FALSE	FALSE	FALSE	FALSE	0	1	0	65	NA	NA	0.251	1.83	0.64
TCGA-BR-8487	0	0	1	0	STAD	NA	AC	NA	NA	NA	Gastric	Gastric_Antrum_and_Pylorus	0	MSI-H	SCNA-Low	MSI	T3	N0	M0	IIA	G3	NA	64.07	Ukraine	FEMALE	R0	34	Alive	NO	TUMOR_FREE	12	NA	NO	NA	114.547	Ultramutated	FALSE	TRUE	FALSE	TRUE	0	1	1	90	99	2	0.13	2.1	0.82
TCGA-BR-8588	0	0	1	0	STAD	NA	AC	NA	NA	NA	Gastric	Gastric_Fundus_and_Body	0	MSS	SCNA-Low	GS	T4a	N0	M0	IIB	G3	NA	55.24	Russia	FEMALE	R0	389	Alive	NO	TUMOR_FREE	23	NA	NA	NA	4.442	Non-hypermutated	FALSE	FALSE	FALSE	FALSE	0	0	0	70	61	NA	0.506	2.26	0.26
TCGA-BR-8589	0	0	1	0	STAD	NA	AC	NA	NA	NA	Gastric	Gastric_Fundus_and_Body	1	MSS	SCNA-Low	EBV	T4b	N1	M0	IIIB	G3	NA	56.75	Russia	MALE	R0	825	Alive	NO	TUMOR_FREE	480	NA	NA	NA	36.535	Hypermutated	FALSE	TRUE	FALSE	TRUE	0	0	0	75	69	NA	0.349	1.98	0.52
TCGA-BR-8590	0	0	1	0	STAD	NA	AC	NA	NA	NA	Gastric	Gastric_Fundus_and_Body	0	MSS	SCNA-Low	GS	T4b	N2	M0	IIIC	G3	NA	62.8	Russia	MALE	R0	284	Dead	YES	WITH_TUMOR	65	NA	NA	NA	4.581	Non-hypermutated	FALSE	FALSE	FALSE	FALSE	1	1	0	65	63	NA	0.436	3.64	0.3
TCGA-BR-8591	0	0	1	0	STAD	NA	AC	NA	NA	NA	Gastric	Gastric_Antrum_and_Pylorus	0	MSI-H	SCNA-Low	MSI	T4a	N3a	M0	IIIC	G3	NA	79.55	Russia	MALE	R0	856	Alive	NO	TUMOR_FREE	414	NA	NA	NA	59.827	Hypermutated	TRUE	TRUE	TRUE	TRUE	0	0	0	75	76	NA	0.326	2.01	0.53
TCGA-BR-8592	0	0	1	0	STAD	NA	AC	NA	NA	NA	Gastric	Gastric_Fundus_and_Body	0	MSS	SCNA-Low	GS	T4b	N1	M0	IIIB	G3	NA	63.34	Russia	FEMALE	R0	191	Dead	NO	TUMOR_FREE	12	NA	NA	NA	1.555	Non-hypermutated	FALSE	FALSE	FALSE	FALSE	0	0	0	60	53	NA	0.341	2	0.17
TCGA-BR-8677	0	0	1	0	STAD	NA	AC	NA	NA	NA	Gastric	Gastric_Antrum_and_Pylorus	0	MSS	SCNA-Low	GS	T3	N3a	M0	IIIB	G3	NA	74.53	Ukraine	FEMALE	R0	813	Alive	NO	TUMOR_FREE	0	NA	NO	NA	2.748	Non-hypermutated	FALSE	FALSE	FALSE	FALSE	0	0	0	61	70	22	0.402	1.89	0.25
TCGA-BR-8678	0	0	1	1	STAD	NA	AC	NA	NA	NA	Gastric	Gastric_Fundus_and_Body	0	MSS	SCNA-High	CIN	T2	N0	M0	IB	G2	NA	76.76	Russia	MALE	R0	754	Alive	NO	TUMOR_FREE	5	NA	NO	NA	4.081	Non-hypermutated	FALSE	FALSE	FALSE	FALSE	0	1	0	85	83	10	0.124	3.79	0.7
TCGA-BR-8679	0	0	1	1	STAD	NA	AC	NA	NA	NA	Gastric	Gastric_Fundus_and_Body	0	MSI-L	SCNA-High	CIN	T2	N0	M0	IB	G2	NA	63.2	Russia	FEMALE	R0	0	Alive	NO	TUMOR_FREE	5	NA	NO	NA	5.58	Non-hypermutated	FALSE	TRUE	FALSE	TRUE	0	1	0	67	70	7	0.2	3.57	0.53
TCGA-BR-8680	0	0	1	1	STAD	NA	AC	NA	NA	NA	Gastric	Gastric_Antrum_and_Pylorus	0	MSS	SCNA-High	CIN	T4b	N2	M1	IV	G2	NA	45.55	Vietnam	MALE	R0	972	Alive	NO	TUMOR_FREE	468	NA	NO	NA	203.302	Ultramutated	FALSE	FALSE	FALSE	FALSE	0	0	0	70	73	15	0.147	1.99	0.66
TCGA-BR-8682	0	0	1	1	STAD	NA	AC	NA	NA	NA	Gastric	Gastric_Antrum_and_Pylorus	0	MSS	SCNA-High	CIN	T4a	N0	M0	IIB	G3	NA	52.47	Vietnam	MALE	R0	991	Alive	NO	TUMOR_FREE	459	NA	NO	NA	2.832	Non-hypermutated	FALSE	TRUE	FALSE	TRUE	0	1	0	70	67	10	0.239	2.12	0.45
TCGA-BR-8683	0	0	1	1	STAD	NA	AC	NA	NA	NA	Gastric	Gastric_Antrum_and_Pylorus	0	MSI-L	SCNA-High	CIN	T4a	N2	M0	IIIB	G3	NA	75.43	Vietnam	MALE	R0	300	Dead	NO	TUMOR_FREE	10	292	NO	NA	5.358	Non-hypermutated	FALSE	FALSE	FALSE	FALSE	0	1	0	64	71	10	0.27	4.67	0.58
TCGA-BR-8686	0	0	1	0	STAD	NA	AC	NA	NA	NA	Gastric	Gastric_Antrum_and_Pylorus	1	MSS	SCNA-Low	EBV	T4b	N1	M0	IIIB	G3	NA	69.47	Vietnam	MALE	R0	635	Dead	NO	TUMOR_FREE	468	NA	NA	NA	4.303	Non-hypermutated	FALSE	TRUE	FALSE	TRUE	0	0	0	75	90	10	0.317	3.91	0.33
TCGA-BR-8687	0	0	1	1	STAD	NA	AC	NA	NA	Probable_gastric	Gastric	Gastric_GE_Junction	0	MSS	SCNA-High	CIN	T4b	N2	M0	IIIC	G3	NA	67	Russia	FEMALE	R1	250	Dead	NO	WITH_TUMOR	25	NA	NA	NA	6.496	Non-hypermutated	FALSE	FALSE	FALSE	FALSE	0	0	0	82	95	5	0.16	2.8	0.62
TCGA-BR-A44T	0	0	1	0	STAD	NA	AC	NA	NA	Probable_gastric	Gastric	Gastric_GE_Junction	0	MSS	SCNA-Low	GS	T3	N0	M0	IIA	G3	NA	53.13	Ukraine	FEMALE	R0	1038	Alive	NO	WITH_TUMOR	369	NA	NO	NA	0.861	Non-hypermutated	FALSE	FALSE	FALSE	FALSE	0	0	0	60	35	20	0.692	2.01	0.77
TCGA-BR-A44U	0	0	1	1	STAD	NA	AC	NA	NA	NA	Gastric	Gastric_Antrum_and_Pylorus	0	MSS	SCNA-High	CIN	T3	N3a	M0	IIIB	G3	NA	70.03	Ukraine	MALE	R0	422	Dead	NO	TUMOR_FREE	377	NA	NO	NA	3.887	Non-hypermutated	FALSE	FALSE	FALSE	FALSE	1	1	0	70	70	5	0.212	2.3	0.62
TCGA-BR-A452	0	0	1	1	STAD	NA	AC	NA	NA	NA	Gastric	Gastric_Antrum_and_Pylorus	0	MSS	SCNA-High	CIN	T4a	N1	M0	IIIA	G3	NA	57.79	Vietnam	MALE	R0	229	Dead	NO	TUMOR_FREE	6	NA	NO	NA	4.192	Non-hypermutated	FALSE	FALSE	FALSE	FALSE	0	1	0	80	75	2	0.258	1.8	0.62
TCGA-BR-A453	0	0	1	0	STAD	NA	AC	NA	NA	NA	Gastric	Gastric_Antrum_and_Pylorus	0	MSS	SCNA-Low	GS	T4a	N3a	M1	IV	G3	NA	51.99	Vietnam	MALE	R0	185	Dead	NO	TUMOR_FREE	5	98	NO	NA	2.471	Non-hypermutated	FALSE	FALSE	TRUE	FALSE	0	0	0	60	60	5	0.328	2	1
TCGA-BR-A4CR	0	0	1	1	STAD	NA	AC	NA	NA	NA	Gastric	Gastric_Fundus_and_Body	0	MSS	SCNA-High	CIN	T4b	N3a	M0	IIIC	G3	NA	70.28	Russia	FEMALE	R0	0	Alive	NO	TUMOR_FREE	51	NA	NA	NA	2.804	Non-hypermutated	FALSE	FALSE	FALSE	FALSE	0	1	0	85	65	4	0.088	3.24	0.77
TCGA-BR-A4CS	0	0	1	1	STAD	NA	AC	NA	NA	NA	Gastric	Gastric_Fundus_and_Body	0	MSS	SCNA-High	CIN	T4b	N3a	M0	IIIC	G3	NA	77.24	Russia	MALE	R0	45	Dead	NO	TUMOR_FREE	28	NA	NA	NA	5.525	Non-hypermutated	FALSE	FALSE	FALSE	FALSE	0	1	0	90	78	2	0.379	3.06	0.43
TCGA-BR-A4IU	0	0	1	0	STAD	NA	AC	NA	NA	NA	Gastric	Gastric_Antrum_and_Pylorus	0	MSS	SCNA-Low	GS	T4a	N1	M0	IIIA	G3	NA	34.5	Vietnam	FEMALE	R0	838	Alive	NO	TUMOR_FREE	396	NA	NO	NA	1.36	Non-hypermutated	FALSE	FALSE	FALSE	FALSE	0	1	0	80	60	0	0.403	2.04	0.94
TCGA-BR-A4IV	0	0	1	0	STAD	NA	AC	NA	NA	NA	Gastric	Gastric_Antrum_and_Pylorus	0	MSS	SCNA-Low	GS	T4a	N2	M0	IIIB	G3	NA	47.95	Vietnam	MALE	R0	869	Dead	YES	WITH_TUMOR	389	NA	NO	NA	1.166	Non-hypermutated	FALSE	FALSE	FALSE	FALSE	0	0	0	65	100	0	0.334	1.95	0.84
TCGA-BR-A4IY	0	0	1	1	STAD	NA	AC	NA	NA	NA	Gastric	Gastric_Antrum_and_Pylorus	0	MSS	SCNA-High	CIN	T4a	N0	M0	IIB	G3	NA	58.36	Vietnam	MALE	R0	392	Alive	NO	TUMOR_FREE	386	NA	NO	NA	4.914	Non-hypermutated	FALSE	TRUE	FALSE	TRUE	0	1	0	90	80	0	0.334	2.11	0.35
TCGA-BR-A4IZ	0	0	1	0	STAD	NA	AC	NA	NA	NA	Gastric	Gastric_Antrum_and_Pylorus	0	MSS	SCNA-Low	GS	T4a	N2	M0	IIIB	G3	NA	45.71	Vietnam	FEMALE	R0	273	Dead	NA	TUMOR_FREE	6	NA	NO	NA	0.777	Non-hypermutated	FALSE	FALSE	FALSE	FALSE	0	0	0	65	100	2	0.427	NA	NA
TCGA-BR-A4J1	0	0	1	1	STAD	NA	AC	NA	NA	NA	Gastric	Gastric_Antrum_and_Pylorus	0	MSS	SCNA-High	CIN	T4a	N1	M0	IIIA	G3	NA	63.7	Vietnam	MALE	R0	22	Dead	NA	NA	NA	5	NO	NA	2.637	Non-hypermutated	FALSE	FALSE	FALSE	FALSE	0	0	0	75	90	5	0.062	2.52	0.79
TCGA-BR-A4J2	0	0	1	0	STAD	NA	AC	NA	NA	NA	Gastric	Gastric_Antrum_and_Pylorus	0	MSS	SCNA-Low	GS	T4a	N0	M0	IIB	G3	NA	70.89	Vietnam	MALE	R0	431	Alive	NO	TUMOR_FREE	413	NA	NO	NA	2.526	Non-hypermutated	FALSE	FALSE	FALSE	FALSE	0	0	0	70	95	5	0.553	1.96	0.97
TCGA-BR-A4J4	0	0	1	0	STAD	NA	AC	NA	NA	NA	Gastric	Gastric_Antrum_and_Pylorus	1	MSI-L	SCNA-High	EBV	T4a	N2	M0	IIIB	G3	NA	39.59	Vietnam	MALE	R0	16	Alive	NA	TUMOR_FREE	6	NA	NO	NA	2.804	Non-hypermutated	FALSE	TRUE	FALSE	TRUE	1	0	0	80	53	6	0.355	4.07	1
TCGA-BR-A4J5	0	0	1	0	STAD	NA	AC	NA	NA	NA	Gastric	Gastric_Antrum_and_Pylorus	0	MSS	SCNA-Low	GS	T4a	N1	M0	IIIA	G3	NA	56.71	Vietnam	MALE	R0	862	Alive	NO	TUMOR_FREE	383	NA	NO	NA	3.026	Non-hypermutated	FALSE	FALSE	FALSE	FALSE	0	0	0	70	40	2	0.391	1.97	0.96
TCGA-BR-A4J6	0	0	1	1	STAD	NA	AC	NA	NA	Indeterminate	NA	Indeterminate_GE_Junction	0	MSS	SCNA-High	CIN	T3	N0	M0	IIA	G2	NA	69.21	Ukraine	FEMALE	R0	20	Alive	NO	TUMOR_FREE	0	NA	NO	NA	1.36	Non-hypermutated	FALSE	FALSE	FALSE	FALSE	0	0	0	75	45	4	0.142	1.82	0.62
TCGA-BR-A4J7	0	0	1	0	STAD	NA	AC	NA	NA	NA	Gastric	Gastric_Antrum_and_Pylorus	0	MSS	SCNA-Low	GS	T4a	NX	M0	IIB	G3	NA	49.1	Vietnam	MALE	R0	989	Alive	NO	TUMOR_FREE	6	NA	NO	NA	2.193	Non-hypermutated	FALSE	FALSE	FALSE	FALSE	0	0	0	100	75	0	0.38	3.53	0.38
TCGA-BR-A4J8	0	0	1	1	STAD	NA	AC	NA	NA	Probable_gastric	Gastric	Gastric_GE_Junction	0	MSS	SCNA-High	CIN	T3	N3a	M0	IIIB	G3	NA	71.32	Ukraine	FEMALE	R0	411	Alive	NO	TUMOR_FREE	0	NA	NO	NA	3.359	Non-hypermutated	FALSE	TRUE	FALSE	TRUE	0	1	0	70	26	4	0.103	7.05	0.35
TCGA-BR-A4J9	0	0	1	0	STAD	NA	AC	NA	NA	NA	Gastric	Gastric_Antrum_and_Pylorus	0	MSS	SCNA-Low	GS	T3	N0	M0	IIA	G3	NA	55.01	Ukraine	MALE	R0	14	Alive	NO	TUMOR_FREE	0	NA	NO	NA	NA	NA	FALSE	FALSE	FALSE	FALSE	0	NA	NA	75	25	3	0.31	1.95	0.97
TCGA-BR-A4PD	0	0	1	1	STAD	NA	AC	NA	NA	NA	Gastric	Gastric_Fundus_and_Body	0	MSS	SCNA-High	CIN	T4a	N0	M0	IIB	G3	NA	72.1	Russia	FEMALE	R0	628	Alive	NO	TUMOR_FREE	42	NA	NO	NA	5.192	Non-hypermutated	FALSE	FALSE	FALSE	FALSE	0	1	0	90	90	0	0.292	4.3	0.43
TCGA-BR-A4PE	0	0	1	1	STAD	NA	AC	NA	NA	Probable_gastric	Gastric	Gastric_GE_Junction	0	MSS	SCNA-High	CIN	T2	N0	M0	IB	G2	NA	68.41	Russia	FEMALE	R0	621	Alive	NO	TUMOR_FREE	0	NA	NO	NA	8.107	Non-hypermutated	FALSE	TRUE	FALSE	TRUE	1	1	0	80	60	0	0.225	3.35	0.55
TCGA-BR-A4PF	0	0	1	1	STAD	NA	AC	NA	NA	NA	Gastric	Gastric_Antrum_and_Pylorus	0	MSS	SCNA-High	CIN	T4a	N2	M0	IIIB	G3	NA	72.31	Russia	MALE	R0	35	Alive	NO	TUMOR_FREE	22	NA	NA	NA	3.803	Non-hypermutated	FALSE	FALSE	FALSE	FALSE	0	1	0	60	50	0	0.337	4.66	1
TCGA-BR-A4QI	0	0	1	1	STAD	NA	AC	NA	NA	NA	Gastric	Gastric_Antrum_and_Pylorus	0	MSS	SCNA-High	CIN	T3	N0	M0	IIA	G3	NA	70.99	Ukraine	FEMALE	R0	652	Alive	YES	WITH_TUMOR	0	NA	NO	NA	4.553	Non-hypermutated	FALSE	TRUE	FALSE	TRUE	1	1	0	75	100	2	0.176	NA	NA
TCGA-CD-5798	0	0	1	0	STAD	NA	AC	NA	NA	NA	Gastric	Gastric_Antrum_and_Pylorus	0	MSS	SCNA-Low	GS	T3	N0	M0	II	G2	NA	82.99	Vietnam	MALE	NA	408	Alive	NO	TUMOR_FREE	61	NA	NA	NA	3.137	Non-hypermutated	FALSE	FALSE	FALSE	FALSE	0	0	0	70	47	NA	0.28	2.02	0.21
TCGA-CD-5799	0	0	1	1	STAD	NA	AC	NA	NA	NA	Gastric	Gastric_Antrum_and_Pylorus	0	MSS	SCNA-High	CIN	T2	N1	M0	II	G3	NA	45.27	Vietnam	MALE	NA	396	Alive	NO	TUMOR_FREE	78	NA	NA	NA	1.416	Non-hypermutated	FALSE	FALSE	FALSE	FALSE	1	1	0	80	76	NA	0.221	3.26	0.63
TCGA-CD-5800	0	0	1	1	STAD	NA	AC	NA	NA	NA	Gastric	Gastric_Antrum_and_Pylorus	0	MSS	SCNA-High	CIN	T3	N0	M0	II	G1	NA	51	Vietnam	FEMALE	R0	400	Alive	NO	TUMOR_FREE	406	NA	NA	NA	5.719	Non-hypermutated	FALSE	FALSE	FALSE	FALSE	1	1	0	80	80	NA	0.337	3.17	0.48
TCGA-CD-5801	0	0	1	0	STAD	NA	AC	NA	NA	NA	Gastric	Gastric_Antrum_and_Pylorus	1	MSS	SCNA-High	EBV	T3	N1	M0	IIIA	G3	NA	69	Vietnam	MALE	R0	401	Dead	NO	WITH_TUMOR	386	386	NA	NA	12.16	Non-hypermutated	FALSE	TRUE	FALSE	TRUE	0	0	0	80	90	NA	0.449	3.5	0.31
TCGA-CD-5803	0	0	1	0	STAD	NA	AC	NA	NA	NA	Gastric	Gastric_Antrum_and_Pylorus	0	MSS	SCNA-Low	GS	T3	N0	M0	II	G3	NA	78.33	Vietnam	FEMALE	NA	341	Dead	YES	WITH_TUMOR	0	NA	NA	NA	1.277	Non-hypermutated	FALSE	FALSE	FALSE	FALSE	0	0	0	55	47	NA	0.475	1.74	0.24
TCGA-CD-5804	0	0	1	1	STAD	NA	AC	NA	NA	NA	Gastric	Gastric_Antrum_and_Pylorus	0	MSS	SCNA-High	CIN	T3	N1	M0	NA	G2	NA	90	Vietnam	MALE	R0	368	Alive	NO	TUMOR_FREE	0	NA	NA	NA	2.915	Non-hypermutated	FALSE	FALSE	FALSE	FALSE	1	1	0	75	85	NA	0.414	2.29	0.43
TCGA-CD-8524	0	0	1	1	STAD	NA	AC	NA	NA	NA	Gastric	Gastric_Antrum_and_Pylorus	0	MSI-L	SCNA-High	CIN	T3	N0	M0	II	G3	NA	61.45	Vietnam	FEMALE	R0	388	Alive	YES	WITH_TUMOR	0	NA	NO	NA	6.524	Non-hypermutated	FALSE	FALSE	FALSE	FALSE	0	1	0	80	85	NA	0.335	2.83	0.38
TCGA-CD-8526	0	0	1	1	STAD	NA	AC	NA	NA	NA	Gastric	Gastric_Antrum_and_Pylorus	0	MSS	SCNA-High	CIN	T3	N1	M0	IIIA	G3	NA	73.49	Vietnam	FEMALE	R0	381	Alive	NO	TUMOR_FREE	0	NA	NO	NA	2.582	Non-hypermutated	FALSE	FALSE	FALSE	FALSE	0	1	0	67	90	NA	0.466	2.84	0.31
TCGA-CD-8528	0	0	1	1	STAD	NA	AC	NA	NA	NA	Gastric	Gastric_Antrum_and_Pylorus	0	MSI-L	SCNA-High	CIN	T4	N0	M0	IIIA	G3	NA	43.77	Vietnam	FEMALE	R0	375	Alive	NO	TUMOR_FREE	0	NA	NO	NA	4.747	Non-hypermutated	TRUE	FALSE	TRUE	FALSE	0	1	0	87	92	NA	0.262	3.18	0.55
TCGA-CD-8529	0	0	1	1	STAD	NA	AC	NA	NA	NA	Gastric	Gastric_Antrum_and_Pylorus	0	MSS	SCNA-High	CIN	T4	N0	M1	IV	G2	NA	65.65	Vietnam	MALE	R0	374	Alive	NO	TUMOR_FREE	0	NA	NO	NA	15.297	Hypermutated	FALSE	FALSE	FALSE	FALSE	0	0	0	65	75	NA	0.48	1.97	0.95
TCGA-CD-8530	0	0	1	1	STAD	NA	AC	NA	NA	NA	Gastric	Gastric_Fundus_and_Body	0	MSS	SCNA-High	CIN	T3	N0	M0	II	G3	NA	52	Vietnam	MALE	R0	377	Alive	NO	TUMOR_FREE	0	NA	NO	NA	4.275	Non-hypermutated	FALSE	FALSE	FALSE	FALSE	0	1	0	85	90	NA	0.367	5.33	0.19
TCGA-CD-8531	0	0	1	0	STAD	NA	AC	NA	NA	NA	Gastric	Gastric_Fundus_and_Body	0	MSS	SCNA-Low	GS	T3	N1	M0	IIIA	G3	NA	66.95	Vietnam	FEMALE	R0	383	Alive	NO	TUMOR_FREE	0	NA	NO	NA	9.356	Non-hypermutated	FALSE	TRUE	FALSE	TRUE	0	1	0	85	88	NA	0.947	2.13	0.85
TCGA-CD-8532	0	0	1	1	STAD	NA	AC	NA	NA	Probable_gastric	Gastric	Gastric_GE_Junction	0	MSS	SCNA-High	CIN	T3	N0	M0	II	G2	NA	52.8	Vietnam	MALE	R0	354	Dead	YES	WITH_TUMOR	0	NA	NO	NA	2.304	Non-hypermutated	FALSE	FALSE	FALSE	FALSE	0	0	0	55	85	NA	0.346	3.7	1
TCGA-CD-8534	0	0	1	1	STAD	NA	AC	NA	NA	NA	Gastric	Gastric_Antrum_and_Pylorus	0	MSS	SCNA-High	CIN	T3	N0	M0	II	G3	NA	41.69	Vietnam	MALE	R0	367	Alive	YES	WITH_TUMOR	0	NA	NO	NA	2.832	Non-hypermutated	FALSE	FALSE	FALSE	FALSE	0	0	0	82	90	NA	0.293	1.76	0.95
TCGA-CD-8535	0	0	1	1	STAD	NA	AC	NA	NA	NA	Gastric	Gastric_Fundus_and_Body	0	MSS	SCNA-High	CIN	T3	N1	M0	IIIA	G3	NA	59.03	Vietnam	MALE	R0	390	Alive	NO	TUMOR_FREE	0	NA	NO	NA	10.078	Non-hypermutated	FALSE	FALSE	FALSE	FALSE	0	0	0	85	73	NA	0.027	2.71	0.91
TCGA-CD-8536	0	0	1	0	STAD	NA	AC	NA	NA	NA	Gastric	Gastric_Fundus_and_Body	0	MSI-H	SCNA-Low	MSI	T3	N0	M0	II	G3	NA	74.82	Vietnam	MALE	R0	378	Alive	NO	TUMOR_FREE	0	NA	NO	NA	35.23	Hypermutated	TRUE	FALSE	TRUE	FALSE	0	0	1	70	69	NA	0.339	2.05	0.93
TCGA-CD-A486	0	0	1	1	STAD	NA	AC	NA	NA	Indeterminate	NA	Indeterminate_GE_Junction	0	MSS	SCNA-High	CIN	T3	N0	M0	IIA	G2	NA	68.12	Vietnam	MALE	NA	192	Dead	YES	WITH_TUMOR	0	NA	NO	NA	3.803	Non-hypermutated	FALSE	FALSE	FALSE	FALSE	1	1	0	75	100	3	0.197	3.94	0.57
TCGA-CD-A487	0	0	1	1	STAD	NA	AC	NA	NA	NA	Gastric	Gastric_Antrum_and_Pylorus	0	MSS	SCNA-High	CIN	T3	N1	M0	IIB	G3	NA	51.18	Vietnam	MALE	R0	374	Alive	NO	TUMOR_FREE	0	NA	NO	NA	6.691	Non-hypermutated	FALSE	FALSE	FALSE	FALSE	0	1	0	80	80	1	0.399	2.45	0.42
TCGA-CD-A489	0	0	1	1	STAD	NA	AC	NA	NA	NA	Gastric	Gastric_Antrum_and_Pylorus	0	MSS	SCNA-High	CIN	T3	N0	M0	IIA	G3	NA	58.91	Vietnam	MALE	NA	344	Dead	YES	WITH_TUMOR	0	NA	NO	NA	2.915	Non-hypermutated	FALSE	FALSE	FALSE	FALSE	1	1	0	65	100	2	0.339	1.57	0.48
TCGA-CD-A48A	0	0	1	1	STAD	NA	AC	NA	NA	Probable_gastric	Gastric	Gastric_GE_Junction	0	MSI-L	SCNA-High	CIN	T3	N0	M0	IIA	G2	NA	57.06	Vietnam	MALE	NA	378	Alive	NO	TUMOR_FREE	0	NA	NO	NA	8.384	Non-hypermutated	FALSE	FALSE	FALSE	FALSE	0	1	0	85	100	1	0.082	4.43	0.64
TCGA-CD-A48C	0	0	1	1	STAD	NA	AC	NA	NA	NA	Gastric	Gastric_Antrum_and_Pylorus	0	MSS	SCNA-High	CIN	T3	N1	M0	IIB	G3	NA	79.95	Vietnam	FEMALE	NA	353	Dead	YES	WITH_TUMOR	0	NA	NO	NA	7.468	Non-hypermutated	FALSE	FALSE	FALSE	FALSE	0	1	0	65	90	2	0.103	4.33	0.59
TCGA-CD-A4MG	0	0	1	0	STAD	NA	AC	NA	NA	Probable_gastric	Gastric	Gastric_GE_Junction	0	MSI-H	SCNA-Low	MSI	T3	N0	M0	IIA	G3	NA	76.71	Vietnam	MALE	NA	200	Dead	YES	WITH_TUMOR	0	NA	NA	NA	103.081	Ultramutated	TRUE	TRUE	TRUE	TRUE	0	0	0	80	80	0	0.248	4.1	0.94
TCGA-CD-A4MH	0	0	1	1	STAD	NA	AC	NA	NA	NA	Gastric	Gastric_Antrum_and_Pylorus	0	MSS	SCNA-High	CIN	T3	N0	M0	IIA	G2	NA	86.75	Vietnam	FEMALE	NA	371	Alive	NO	TUMOR_FREE	0	NA	NA	NA	3.443	Non-hypermutated	TRUE	FALSE	TRUE	FALSE	0	1	0	85	80	0	0.246	2.84	0.54
TCGA-CD-A4MI	0	0	1	0	STAD	NA	AC	NA	NA	NA	Gastric	Gastric_Antrum_and_Pylorus	0	MSI-H	SCNA-Low	MSI	T3	N1	M0	IIIA	G1	NA	62.21	Vietnam	MALE	NA	358	Dead	YES	WITH_TUMOR	0	NA	NA	NA	39.95	Hypermutated	TRUE	TRUE	TRUE	TRUE	0	0	0	70	60	0	0.503	1.95	0.96
TCGA-CD-A4MJ	0	0	1	0	STAD	NA	AC	NA	NA	NA	Gastric	Gastric_Fundus_and_Body	0	MSI-H	SCNA-Low	MSI	T2	N0	M0	IB	G2	NA	60.05	Vietnam	MALE	NA	384	Alive	YES	WITH_TUMOR	0	NA	NA	NA	26.346	Hypermutated	TRUE	TRUE	TRUE	TRUE	0	0	0	75	60	0	0.165	2	1
TCGA-CG-4301	0	0	1	1	STAD	NA	AC	NA	NA	Probable_gastric	Gastric	Gastric_GE_Junction	0	MSS	SCNA-High	CIN	T4	N1	M1	IV	G3	NA	75.34	Germany	FEMALE	R2	92	Alive	NA	WITH_TUMOR	92	NA	NA	NA	1.971	Non-hypermutated	NA	NA	NA	NA	1	0	0	75	76	3	NA	1.89	0.42
TCGA-CG-4304	0	0	1	1	STAD	NA	AC	NA	NA	Probable_gastric	Gastric	Gastric_GE_Junction	0	MSS	SCNA-High	CIN	T2a	N0	M0	IB	G2	NA	84.92	Germany	MALE	R0	822	Alive	NA	NA	822	NA	NA	NA	2.86	Non-hypermutated	NA	NA	NA	NA	0	0	0	72	82	15	NA	1.97	0.58
TCGA-CG-4305	0	0	1	0	STAD	NA	AC	NA	NA	NA	Gastric	Gastric_Antrum_and_Pylorus	0	MSI-H	SCNA-Low	MSI	T2a	N1	M0	II	G3	NA	69.26	Germany	MALE	R0	485	Alive	YES	TUMOR_FREE	485	NA	NA	NA	47.834	Hypermutated	NA	NA	NA	NA	0	0	0	75	76	15	NA	2.29	0.39
TCGA-CG-4306	0	0	1	0	STAD	NA	AC	NA	NA	NA	Gastric	Gastric_Antrum_and_Pylorus	0	MSI-H	SCNA-Low	MSI	T3	N2	M1	IV	G3	NA	90	Germany	MALE	R2	31	Dead	NA	NA	NA	31	NA	NA	44.086	Hypermutated	NA	NA	NA	NA	0	0	0	77	89	10	NA	2	0.5
TCGA-CG-4436	0	0	1	1	STAD	NA	AC	NA	NA	NA	Gastric	NA	0	MSI-L	SCNA-High	CIN	T2	N0	M0	IB	G2	NA	57.33	Germany	MALE	R0	243	Alive	NO	TUMOR_FREE	242	NA	NA	NA	6.302	Non-hypermutated	NA	NA	NA	NA	0	1	0	80	70	NA	NA	6.31	0.39
TCGA-CG-4437	0	0	1	1	STAD	NA	AC	NA	NA	Gastric	Gastric	Gastric_GE_Junction	0	MSI-L	SCNA-High	CIN	T2	N1	M0	II	G2	NA	83.42	Germany	MALE	R0	245	Alive	NO	TUMOR_FREE	245	NA	NA	NA	16.491	Hypermutated	FALSE	TRUE	FALSE	TRUE	0	0	0	60	65	NA	0.328	3.89	0.37
TCGA-CG-4438	0	0	1	1	STAD	NA	AC	NA	NA	NA	Gastric	Gastric_Antrum_and_Pylorus	0	MSS	SCNA-High	CIN	T4	N2	M0	IV	G3	NA	56.33	Germany	MALE	R0	1645	Alive	NA	NA	1644	NA	NA	NA	4.525	Non-hypermutated	NA	NA	NA	NA	0	1	0	80	85	NA	NA	2.8	0.67
TCGA-CG-4440	0	0	1	1	STAD	NA	AC	NA	NA	NA	Gastric	Gastric_Fundus_and_Body	0	MSI-L	SCNA-High	CIN	T3	N3	M1	IV	G3	NA	68.92	Germany	FEMALE	R2	122	Dead	NA	NA	NA	122	NA	NA	4.414	Non-hypermutated	NA	NA	NA	NA	0	1	0	80	86	NA	NA	3.76	0.5
TCGA-CG-4441	0	0	1	0	STAD	NA	AC	NA	NA	NA	Gastric	Gastric_Fundus_and_Body	0	MSS	SCNA-Low	GS	T2	N2	M0	IIIA	G2	NA	83.58	Germany	MALE	R0	426	Dead	NA	NA	NA	426	NA	NA	3.748	Non-hypermutated	FALSE	FALSE	FALSE	FALSE	0	0	0	70	70	11	0.288	NA	NA
TCGA-CG-4442	0	0	1	0	STAD	NA	AC	NA	NA	NA	Gastric	Gastric_Antrum_and_Pylorus	0	MSI-H	SCNA-Low	MSI	T2	N0	M0	IB	G3	NA	85.83	Germany	MALE	R0	0	Alive	NA	TUMOR_FREE	0	NA	NA	NA	55.941	Hypermutated	NA	NA	NA	NA	0	0	0	75	76	NA	NA	2.05	0.73
TCGA-CG-4443	0	0	1	1	STAD	NA	AC	NA	NA	NA	Gastric	Gastric_Fundus_and_Body	0	MSS	SCNA-High	CIN	T1	N0	M0	IA	G2	NA	68.42	Germany	MALE	R0	912	Alive	NA	NA	912	NA	NA	NA	3.22	Non-hypermutated	NA	NA	NA	NA	0	0	0	80	89	NA	NA	1.95	0.87
TCGA-CG-4444	0	0	1	1	STAD	NA	AC	NA	NA	NA	Gastric	Gastric_Fundus_and_Body	0	MSS	SCNA-High	CIN	T2b	N2	M0	IIIA	G3	NA	76.42	Germany	MALE	R0	1431	Alive	NO	TUMOR_FREE	1431	NA	NA	NA	5.802	Non-hypermutated	NA	NA	NA	NA	1	1	0	77	95	NA	NA	4.03	0.49
TCGA-CG-4449	0	0	1	1	STAD	NA	AC	NA	NA	NA	Gastric	Gastric_Antrum_and_Pylorus	0	MSI-L	SCNA-High	CIN	T2	N1	M0	II	G2	NA	81.33	Germany	MALE	R0	580	Alive	YES	WITH_TUMOR	580	NA	NA	NA	3.72	Non-hypermutated	NA	NA	NA	NA	1	1	0	75	57	NA	NA	1.91	0.61
TCGA-CG-4462	0	0	1	0	STAD	NA	AC	NA	NA	NA	Gastric	Gastric_Antrum_and_Pylorus	0	MSS	SCNA-Low	GS	T3	N3	M1	IV	G3	NA	72.58	Germany	FEMALE	R2	0	Dead	NA	WITH_TUMOR	NA	0	NA	NA	2.36	Non-hypermutated	NA	NA	NA	NA	0	0	0	70	82	NA	NA	2.1	0.22
TCGA-CG-4465	0	0	1	0	STAD	NA	AC	NA	NA	NA	Gastric	Gastric_Antrum_and_Pylorus	0	MSI-H	SCNA-Low	MSI	T4	N3	M1	IV	G3	NA	69.09	Germany	FEMALE	R2	274	Dead	NA	NA	NA	273	NA	NA	22.043	Hypermutated	NA	NA	NA	NA	0	0	0	70	80	NA	NA	2	0.67
TCGA-CG-4466	0	0	1	1	STAD	NA	AC	NA	NA	Gastric	Gastric	Gastric_GE_Junction	0	MSI-L	SCNA-High	CIN	T2a	N0	M0	IB	G2	NA	81.42	Germany	FEMALE	R0	577	Alive	NO	TUMOR_FREE	576	NA	NA	NA	6.802	Non-hypermutated	NA	NA	NA	NA	1	1	0	75	82	NA	NA	3.76	0.79
TCGA-CG-4469	0	0	1	1	STAD	NA	AC	NA	NA	NA	Gastric	NA	0	MSI-L	SCNA-High	CIN	T3	N3	M0	IV	G3	NA	70.08	Germany	MALE	R1	215	Dead	NA	NA	NA	215	NA	NA	9.939	Non-hypermutated	NA	NA	NA	NA	0	1	0	75	87	NA	NA	2.09	0.82
TCGA-CG-4474	0	0	1	0	STAD	NA	AC	NA	NA	NA	Gastric	Gastric_Antrum_and_Pylorus	0	MSS	SCNA-Low	GS	T4a	N2	M1	IV	G3	NA	67.59	Germany	FEMALE	R2	0	Alive	NA	WITH_TUMOR	0	NA	NA	NA	3.054	Non-hypermutated	NA	NA	NA	NA	0	0	1	70	80	NA	NA	2.12	0.41
TCGA-CG-4475	0	0	1	1	STAD	NA	AC	NA	NA	NA	Gastric	Gastric_Fundus_and_Body	0	MSS	SCNA-High	CIN	T3	N1	M0	IIB	G3	NA	76.84	Germany	MALE	R0	699	Alive	NO	TUMOR_FREE	699	NA	NA	NA	1.943	Non-hypermutated	NA	NA	NA	NA	0	0	0	70	67	NA	NA	3.07	0.43
TCGA-CG-4476	0	0	1	1	STAD	NA	AC	NA	NA	NA	Gastric	Gastric_Fundus_and_Body	0	MSS	SCNA-High	CIN	T4b	N3a	M0	IIIC	G3	NA	69.83	Germany	MALE	R0	0	Alive	NA	TUMOR_FREE	0	NA	NA	NA	3.914	Non-hypermutated	NA	NA	NA	NA	0	0	0	75	70	NA	NA	3.2	0.26
TCGA-CG-4477	0	0	1	1	STAD	NA	AC	NA	NA	Gastric	Gastric	Gastric_GE_Junction	0	MSS	SCNA-High	CIN	T2a	N0	M0	IB	G3	NA	58.67	Germany	FEMALE	R0	942	Alive	YES	WITH_TUMOR	942	NA	NA	NA	3.887	Non-hypermutated	NA	NA	NA	NA	0	1	0	75	74	NA	NA	1.74	0.49
TCGA-CG-5717	0	0	1	0	STAD	NA	AC	NA	NA	Indeterminate	NA	Indeterminate_GE_Junction	0	MSS	SCNA-Low	GS	T2b	N1	M0	II	G3	NA	58.75	Germany	MALE	R0	212	Dead	YES	WITH_TUMOR	NA	211	YES	NA	3.165	Non-hypermutated	FALSE	FALSE	FALSE	FALSE	0	0	0	77	67	NA	0.373	2.04	0.2
TCGA-CG-5718	0	0	1	1	STAD	NA	AC	NA	NA	NA	Gastric	Gastric_Fundus_and_Body	0	MSS	SCNA-High	CIN	T2b	N1	M0	II	G2	NA	78.75	Germany	FEMALE	R0	1095	Dead	NA	TUMOR_FREE	31	1095	NO	NA	3.082	Non-hypermutated	FALSE	FALSE	FALSE	FALSE	0	1	0	77	75	NA	0.328	2.29	0.57
TCGA-CG-5719	0	0	1	1	STAD	NA	AC	NA	NA	NA	Gastric	Gastric_Fundus_and_Body	0	MSS	SCNA-High	CIN	T4	N0	M1	IV	G1	NA	54.66	Germany	FEMALE	R0	31	Alive	NA	TUMOR_FREE	0	NA	NO	NA	2.165	Non-hypermutated	FALSE	FALSE	FALSE	FALSE	0	0	0	70	80	NA	0.309	2.02	0.43
TCGA-CG-5720	0	0	1	0	STAD	NA	AC	NA	NA	Gastric	Gastric	Gastric_GE_Junction	0	MSI-L	SCNA-Low	GS	T2	N0	M0	IB	G3	NA	71.67	Germany	MALE	R0	30	Dead	NA	TUMOR_FREE	NA	0	NO	NA	2.388	Non-hypermutated	FALSE	FALSE	FALSE	FALSE	0	0	0	75	84	NA	0.28	1.97	0.63
TCGA-CG-5721	0	0	1	0	STAD	NA	AC	NA	NA	NA	Gastric	Gastric_Fundus_and_Body	0	MSI-H	SCNA-Low	MSI	T4	N1	M0	IV	G3	NA	58.16	Germany	MALE	R0	183	Alive	NO	TUMOR_FREE	182	NA	NO	NA	142.503	Ultramutated	FALSE	FALSE	FALSE	FALSE	0	1	0	80	76	NA	0.486	2	0.4
TCGA-CG-5722	0	0	1	0	STAD	NA	AC	NA	NA	NA	Gastric	Gastric_Fundus_and_Body	1	MSS	SCNA-Low	EBV	T3	N2	M1	IV	G3	NA	67	Germany	FEMALE	R2	30	Alive	NA	WITH_TUMOR	0	NA	NO	NA	2.776	Non-hypermutated	FALSE	TRUE	FALSE	TRUE	0	0	0	70	77	NA	0.465	2.38	0.25
TCGA-CG-5723	0	0	1	0	STAD	NA	AC	NA	NA	Probable_gastric	Gastric	Gastric_GE_Junction	0	MSI-H	SCNA-Low	MSI	T2	N1	M0	II	G3	NA	83.17	Germany	MALE	R0	3196	Alive	NA	NA	3196	NA	NO	NA	59.994	Hypermutated	FALSE	FALSE	FALSE	FALSE	0	1	0	75	52	NA	0.396	2.01	0.47
TCGA-CG-5724	0	0	1	1	STAD	NA	AC	NA	NA	NA	Gastric	Gastric_Antrum_and_Pylorus	0	MSI-L	SCNA-High	CIN	T3	N3	M1	IV	G3	NA	59.58	Germany	MALE	R2	366	Dead	YES	WITH_TUMOR	NA	335	NO	NA	3.665	Non-hypermutated	FALSE	FALSE	FALSE	FALSE	1	0	0	75	53	NA	0.221	2.9	0.65
TCGA-CG-5726	0	0	1	0	STAD	NA	AC	NA	NA	NA	Gastric	Gastric_Antrum_and_Pylorus	0	MSI-H	SCNA-Low	MSI	T1	N0	M0	IA	G2	NA	73.92	Germany	MALE	R0	881	Dead	NA	TUMOR_FREE	NA	850	NO	NA	44.225	Hypermutated	TRUE	FALSE	TRUE	FALSE	0	0	0	75	31	NA	0.064	2.18	0.89
TCGA-CG-5732	0	0	1	1	STAD	NA	AC	NA	NA	Gastric	Gastric	Gastric_GE_Junction	0	MSS	SCNA-High	CIN	T2	N3	M0	IV	G2	NA	66.75	Germany	MALE	R0	2100	Dead	YES	WITH_TUMOR	1674	2100	NO	NA	1.916	Non-hypermutated	FALSE	FALSE	FALSE	FALSE	0	1	0	75	88	NA	0.374	2.03	0.58
TCGA-CG-5734	0	0	1	0	STAD	NA	AC	NA	NA	NA	Gastric	Gastric_Fundus_and_Body	0	MSI-L	SCNA-Low	GS	T3	N1	M0	IIIA	G3	NA	68.66	Germany	MALE	R0	243	Dead	NA	NA	NA	243	NO	NA	2.832	Non-hypermutated	FALSE	FALSE	FALSE	FALSE	0	0	0	67	70	NA	0.424	2.08	0.17
TCGA-D7-5577	0	0	1	0	STAD	NA	AC	NA	NA	Gastric	Gastric	Gastric_GE_Junction	1	MSS	SCNA-Low	EBV	T2	N3	M0	IIIA	G2	NA	53.85	Poland	FEMALE	R0	782	Dead	YES	WITH_TUMOR	383	NA	NO	NA	3.914	Non-hypermutated	FALSE	TRUE	FALSE	TRUE	0	0	0	77	82	NA	0.265	2.08	0.65
TCGA-D7-5578	0	0	1	1	STAD	NA	AC	NA	NA	NA	Gastric	Gastric_Fundus_and_Body	0	MSI-L	SCNA-High	CIN	T3	N2	M0	IIIA	G3	NA	80.47	Poland	MALE	R0	385	Alive	NO	TUMOR_FREE	385	NA	YES	NA	7.246	Non-hypermutated	FALSE	FALSE	FALSE	FALSE	0	1	0	40	75	NA	0.285	2.05	0.6
TCGA-D7-6518	0	0	1	1	STAD	NA	AC	NA	NA	Probable_gastric	Gastric	Gastric_GE_Junction	0	MSS	SCNA-High	CIN	T2	N3	M0	IIIA	G3	NA	75.55	Poland	MALE	R1	582	Alive	NO	TUMOR_FREE	582	NA	NO	NA	2.776	Non-hypermutated	FALSE	FALSE	FALSE	FALSE	0	1	0	77	80	NA	0.31	2.11	0.34
TCGA-D7-6519	0	0	1	1	STAD	NA	AC	NA	NA	Probable_gastric	Gastric	Gastric_GE_Junction	0	MSS	SCNA-High	CIN	T2	N1	M0	IIIB	G3	NA	64.1	Poland	FEMALE	R0	625	Alive	YES	WITH_TUMOR	603	NA	NO	NA	1.888	Non-hypermutated	FALSE	FALSE	FALSE	FALSE	0	0	0	82	83	NA	0.08	3.29	0.74
TCGA-D7-6520	0	0	1	1	STAD	NA	AC	NA	NA	NA	Gastric	Gastric_Antrum_and_Pylorus	0	MSS	SCNA-High	CIN	T2b	N2	M0	IIIA	G3	NA	53.3	Poland	MALE	R0	573	Alive	YES	WITH_TUMOR	573	NA	NO	NA	2.193	Non-hypermutated	FALSE	FALSE	FALSE	FALSE	0	1	0	82	82	NA	0.131	3.86	0.52
TCGA-D7-6521	0	0	1	1	STAD	NA	AC	NA	NA	NA	Gastric	Gastric_Fundus_and_Body	0	MSI-L	SCNA-High	CIN	T2b	N2	M0	IIIA	G3	NA	65.1	Poland	MALE	R0	564	Alive	YES	WITH_TUMOR	564	NA	NO	NA	2.471	Non-hypermutated	FALSE	FALSE	FALSE	FALSE	0	1	0	75	87	NA	0.376	2.78	0.26
TCGA-D7-6522	0	0	1	0	STAD	NA	AC	NA	NA	NA	Gastric	Gastric_Antrum_and_Pylorus	0	MSS	SCNA-Low	GS	T2	N0	M0	IB	G3	NA	58.77	Poland	MALE	R0	566	Alive	NO	TUMOR_FREE	566	NA	NO	NA	1.499	Non-hypermutated	FALSE	FALSE	FALSE	FALSE	0	0	0	70	62	NA	0.65	NA	NA
TCGA-D7-6524	0	0	1	0	STAD	NA	AC	NA	NA	NA	Gastric	Gastric_Antrum_and_Pylorus	0	MSS	SCNA-Low	GS	T2	N1	M0	II	G3	NA	53.48	Poland	MALE	R1	543	Alive	YES	WITH_TUMOR	543	NA	NA	NA	3.581	Non-hypermutated	FALSE	TRUE	FALSE	TRUE	0	0	0	77	82	NA	0.409	2.05	0.19
TCGA-D7-6525	0	0	1	1	STAD	NA	AC	NA	NA	Indeterminate	NA	Indeterminate_GE_Junction	0	MSI-L	SCNA-High	CIN	T2	N2	M0	IIIA	G3	NA	58.11	Poland	MALE	R0	406	Dead	YES	WITH_TUMOR	406	406	NO	NA	5.58	Non-hypermutated	FALSE	TRUE	FALSE	TRUE	0	1	0	77	73	NA	0.207	1.87	0.63
TCGA-D7-6526	0	0	1	1	STAD	NA	AC	NA	NA	NA	Gastric	Gastric_Antrum_and_Pylorus	0	MSS	SCNA-High	CIN	T3	N2	M0	IIIA	G2	NA	67.02	Poland	FEMALE	R0	523	Alive	NO	TUMOR_FREE	523	NA	NA	NA	7.107	Non-hypermutated	FALSE	FALSE	FALSE	FALSE	1	1	0	77	77	NA	0.136	4.79	0.6
TCGA-D7-6527	0	0	1	1	STAD	NA	AC	NA	NA	Gastric	Gastric	Gastric_GE_Junction	0	MSI-L	SCNA-High	CIN	T2	N1	M0	II	G2	NA	62.41	Poland	MALE	R0	312	Dead	YES	WITH_TUMOR	312	312	NO	NA	6.941	Non-hypermutated	FALSE	FALSE	FALSE	FALSE	0	1	0	75	81	NA	0.195	5.12	0.45
TCGA-D7-6528	0	0	1	1	STAD	NA	AC	NA	NA	NA	Gastric	Gastric_Fundus_and_Body	0	MSI-L	SCNA-High	CIN	T2	N0	M0	IB	G2	NA	70.68	Poland	FEMALE	R0	463	Alive	NO	TUMOR_FREE	463	NA	NO	NA	10.522	Non-hypermutated	FALSE	FALSE	FALSE	FALSE	0	1	0	75	55	NA	0.2	3.63	0.62
TCGA-D7-6815	0	0	1	1	STAD	NA	AC	NA	NA	NA	Gastric	Gastric_Fundus_and_Body	0	MSS	SCNA-High	CIN	T2	N2	M0	IIB	G2	NA	70.67	Poland	FEMALE	R0	486	Alive	NO	TUMOR_FREE	465	NA	NO	NA	4.914	Non-hypermutated	FALSE	FALSE	FALSE	FALSE	1	1	0	67	76	NA	0.117	1.94	0.81
TCGA-D7-6817	0	0	1	1	STAD	NA	AC	NA	NA	NA	Gastric	Gastric_Fundus_and_Body	0	MSS	SCNA-High	CIN	T2b	N3	M0	IIIA	G3	NA	63.36	Poland	MALE	R0	389	Alive	NO	TUMOR_FREE	403	NA	NO	NA	2.776	Non-hypermutated	FALSE	FALSE	FALSE	FALSE	0	1	0	65	83	NA	0.368	3.05	0.43
TCGA-D7-6818	0	0	1	1	STAD	NA	AC	NA	NA	NA	Gastric	Gastric_Fundus_and_Body	0	MSS	SCNA-High	CIN	T2	N3	M0	IIIA	G3	NA	53.09	Poland	MALE	R0	376	Dead	YES	WITH_TUMOR	321	NA	NO	NA	5.025	Non-hypermutated	FALSE	FALSE	FALSE	FALSE	0	1	0	70	86	NA	0.437	2.37	0.43
TCGA-D7-6820	0	0	1	1	STAD	NA	AC	NA	NA	NA	Gastric	Gastric_Fundus_and_Body	0	MSS	SCNA-High	CIN	T2	N1	M0	IIB	G2	NA	64.3	Poland	MALE	R0	344	Alive	NO	TUMOR_FREE	353	NA	NO	NA	3.47	Non-hypermutated	FALSE	FALSE	FALSE	FALSE	1	1	0	70	78	NA	0.315	1.76	0.68
TCGA-D7-6822	0	0	1	1	STAD	NA	AC	NA	NA	NA	Gastric	Gastric_Fundus_and_Body	0	MSS	SCNA-High	CIN	T2	N0	M0	IB	G2	NA	77.25	Poland	MALE	R0	375	Alive	NO	TUMOR_FREE	354	NA	NO	NA	7.857	Non-hypermutated	FALSE	FALSE	FALSE	FALSE	0	1	0	67	75	NA	0.188	2.32	0.73
TCGA-D7-8570	0	0	1	0	STAD	NA	AC	NA	NA	Probable_gastric	Gastric	Gastric_GE_Junction	1	MSS	SCNA-High	EBV	T3	N3a	M0	IIIB	G3	NA	44.22	Poland	MALE	R0	752	Alive	NO	WITH_TUMOR	741	NA	NO	NA	4.275	Non-hypermutated	FALSE	TRUE	FALSE	TRUE	0	0	0	79	100	15	0.457	1.99	0.93
TCGA-D7-8572	0	0	1	0	STAD	NA	AC	NA	NA	NA	Gastric	Gastric_Fundus_and_Body	0	MSS	SCNA-Low	GS	T2	N2	M0	IIB	G2	NA	57.14	Poland	MALE	R0	511	Alive	NO	WITH_TUMOR	516	NA	NO	NA	7.135	Non-hypermutated	FALSE	FALSE	FALSE	FALSE	0	0	0	75	74	17	0.362	1.89	0.43
TCGA-D7-8573	0	0	1	0	STAD	NA	AC	NA	NA	NA	Gastric	Gastric_Fundus_and_Body	1	MSI-L	SCNA-High	EBV	T3	N0	M0	IIA	G3	NA	57.39	Poland	MALE	R0	593	Alive	NO	WITH_TUMOR	592	NA	NO	NA	3.942	Non-hypermutated	FALSE	TRUE	FALSE	TRUE	1	0	0	80	93	9	0.211	3.02	0.62
TCGA-D7-8574	0	0	1	0	STAD	NA	AC	NA	NA	NA	Gastric	Gastric_Antrum_and_Pylorus	0	MSS	SCNA-Low	GS	T2	N3a	M0	IIIA	G3	NA	72.79	Poland	MALE	R0	523	Alive	NO	TUMOR_FREE	528	NA	NO	NA	2.11	Non-hypermutated	FALSE	FALSE	FALSE	FALSE	0	0	0	65	70	20	0.653	2	1
TCGA-D7-8575	0	0	1	1	STAD	NA	AC	NA	NA	NA	Gastric	Gastric_Fundus_and_Body	0	MSS	SCNA-High	CIN	T3	N2	M0	IIIA	G3	NA	75.87	Poland	MALE	R0	554	Dead	YES	WITH_TUMOR	6	NA	NO	NA	2.054	Non-hypermutated	FALSE	FALSE	FALSE	FALSE	0	0	0	85	99	10	0.242	1.84	0.66
TCGA-D7-8576	0	0	1	1	STAD	NA	AC	NA	NA	NA	Gastric	Gastric_Antrum_and_Pylorus	0	MSS	SCNA-High	CIN	T3	N3a	M0	IIIB	G3	NA	54.8	Poland	FEMALE	R0	446	Dead	YES	WITH_TUMOR	211	445	NO	NA	2.804	Non-hypermutated	FALSE	FALSE	FALSE	FALSE	0	1	0	75	100	5	0.208	1.77	0.69
TCGA-D7-8578	0	0	1	1	STAD	NA	AC	NA	NA	NA	Gastric	Gastric_Antrum_and_Pylorus	0	MSS	SCNA-High	CIN	T2	N0	M0	IB	G2	NA	72.88	Poland	MALE	R0	643	Alive	YES	WITH_TUMOR	131	NA	NO	NA	2.054	Non-hypermutated	FALSE	FALSE	FALSE	FALSE	0	1	0	62	75	20	0.204	1.96	0.95
TCGA-D7-8579	0	0	1	0	STAD	NA	AC	NA	NA	NA	Gastric	Gastric_Antrum_and_Pylorus	0	MSS	SCNA-Low	GS	T2	N2	M0	IIB	G2	NA	66.04	Poland	FEMALE	R0	636	Alive	NO	TUMOR_FREE	126	NA	NO	NA	4.303	Non-hypermutated	FALSE	FALSE	FALSE	FALSE	1	0	0	63	100	15	0.462	2.12	0.25
TCGA-D7-A4YT	0	0	1	1	STAD	NA	AC	NA	NA	Probable_gastric	Gastric	Gastric_GE_Junction	0	MSS	SCNA-High	CIN	T2	N3a	M0	IIIA	G2	NA	56.79	Poland	MALE	R0	434	Alive	NO	TUMOR_FREE	379	NA	NO	NA	10.189	Non-hypermutated	FALSE	FALSE	FALSE	FALSE	1	0	0	80	60	3	0.137	2	0.76
TCGA-D7-A4YU	0	0	1	1	STAD	NA	AC	NA	NA	NA	Gastric	Gastric_Fundus_and_Body	0	MSS	SCNA-High	CIN	T3	N3a	M0	IIIB	G3	NA	73.32	Poland	MALE	R0	500	Alive	NO	WITH_TUMOR	508	NA	NO	NA	6.968	Non-hypermutated	FALSE	FALSE	FALSE	FALSE	0	0	0	60	40	25	0.391	3.29	0.33
TCGA-D7-A4YV	0	0	1	0	STAD	NA	AC	NA	NA	NA	Gastric	Gastric_Antrum_and_Pylorus	0	MSI-H	SCNA-Low	MSI	T3	N1	M0	IIB	G3	NA	69.6	Poland	FEMALE	R0	180	Dead	NO	TUMOR_FREE	180	NA	NO	NA	35.563	Hypermutated	TRUE	TRUE	TRUE	TRUE	0	0	0	70	65	15	0.394	2.12	0.5
TCGA-D7-A4YX	0	0	1	0	STAD	NA	AC	NA	NA	NA	Gastric	Gastric_Fundus_and_Body	1	MSS	SCNA-Low	EBV	T3	N1	M0	IIB	G3	NA	63.65	Poland	MALE	R0	1108	Alive	NO	TUMOR_FREE	449	NA	NO	NA	2.832	Non-hypermutated	FALSE	TRUE	FALSE	TRUE	1	0	0	65	60	20	0.267	3.98	1
TCGA-D7-A4YY	0	0	1	0	STAD	NA	AC	NA	NA	NA	Gastric	Gastric_Antrum_and_Pylorus	0	MSI-H	SCNA-Low	MSI	T3	N3a	M0	IIIB	G3	NA	61.02	Poland	MALE	R0	419	Alive	NO	TUMOR_FREE	104	NA	NO	NA	18.49	Hypermutated	TRUE	TRUE	TRUE	TRUE	0	0	0	70	65	10	0.135	1.86	1
TCGA-D7-A4Z0	0	0	1	0	STAD	NA	AC	NA	NA	NA	Gastric	Gastric_Antrum_and_Pylorus	0	MSS	SCNA-Low	GS	T2	N2	M0	IIB	G3	NA	60.59	Poland	FEMALE	R0	449	Alive	NO	TUMOR_FREE	119	NA	NA	NA	10.05	Non-hypermutated	FALSE	FALSE	FALSE	FALSE	0	0	0	60	25	15	0.467	2.2	0.31
TCGA-D7-A6EV	0	0	1	1	STAD	NA	AC	NA	NA	NA	Gastric	Gastric_Antrum_and_Pylorus	0	MSI-L	SCNA-High	CIN	T2	N2	M0	IIB	G3	NA	71.8	Poland	FEMALE	R0	342	Alive	NO	TUMOR_FREE	NA	NA	NO	NA	5.164	Non-hypermutated	TRUE	FALSE	TRUE	FALSE	1	1	0	80	80	60	0.328	2.54	0.59
TCGA-D7-A6EX	0	0	1	1	STAD	NA	AC	NA	NA	NA	Gastric	Gastric_Antrum_and_Pylorus	0	MSS	SCNA-High	CIN	T3	N2	M0	IIIA	G3	NA	72.62	Poland	FEMALE	R0	86	Alive	NO	TUMOR_FREE	NA	NA	NO	NA	4.021	Non-hypermutated	FALSE	FALSE	FALSE	FALSE	0	1	0	60	50	0	0.075	2.81	0.77
TCGA-D7-A6EY	0	0	1	0	STAD	NA	AC	NA	NA	NA	Gastric	Gastric_Antrum_and_Pylorus	0	MSI-H	SCNA-Low	MSI	T3	N3a	M0	IIIB	G3	NA	72.63	Poland	FEMALE	R0	348	Dead	NO	WITH_TUMOR	NA	NA	NO	NA	47.77	Hypermutated	TRUE	FALSE	TRUE	FALSE	0	0	0	70	60	0	0.466	2.07	0.39
TCGA-D7-A6EZ	0	0	1	0	STAD	NA	AC	NA	NA	NA	Gastric	Gastric_Fundus_and_Body	1	MSS	SCNA-High	EBV	T3	N2	M0	IIIA	G3	NA	66.87	Poland	MALE	R0	618	Dead	NO	WITH_TUMOR	NA	NA	NO	NA	8.007	Non-hypermutated	FALSE	TRUE	FALSE	TRUE	0	0	0	80	60	0	0.236	2.05	0.67
TCGA-D7-A6F0	0	0	1	1	STAD	NA	AC	NA	NA	Probable_gastric	Gastric	Gastric_GE_Junction	0	MSS	SCNA-High	CIN	T2	N0	M0	IB	G3	NA	79.19	Poland	FEMALE	R0	678	Alive	NO	TUMOR_FREE	NA	NA	NO	NA	4.164	Non-hypermutated	FALSE	FALSE	TRUE	FALSE	0	1	0	70	60	50	0.178	4.6	0.56
TCGA-D7-A6F2	0	0	1	1	STAD	NA	AC	NA	NA	NA	Gastric	Gastric_Fundus_and_Body	0	MSS	SCNA-High	CIN	T2	N0	M0	IB	G3	NA	62.43	Poland	MALE	R0	476	Alive	NO	TUMOR_FREE	NA	NA	NO	NA	2.403	Non-hypermutated	FALSE	FALSE	FALSE	FALSE	1	1	0	65	100	15	0.174	3.44	0.63
TCGA-D7-A747	0	0	1	1	STAD	NA	AC	NA	NA	NA	Gastric	Gastric_Antrum_and_Pylorus	0	MSS	SCNA-High	CIN	T3	N1	M0	IIB	G3	NA	57.29	Poland	MALE	R0	255	Dead	NA	WITH_TUMOR	NA	NA	NO	NA	2.598	Non-hypermutated	FALSE	FALSE	FALSE	FALSE	0	0	0	50	30	0	0.373	2.37	0.16
TCGA-D7-A748	0	0	1	0	STAD	NA	AC	NA	NA	NA	Gastric	Gastric_Fundus_and_Body	0	MSS	SCNA-Low	GS	T4a	N3	M1	IV	G3	NA	41.59	Poland	FEMALE	R0	132	Dead	YES	WITH_TUMOR	NA	NA	NA	NA	1.499	Non-hypermutated	FALSE	FALSE	FALSE	FALSE	0	0	0	80	60	0	0.513	2.08	0.15
TCGA-D7-A74A	0	0	1	1	STAD	NA	AC	NA	NA	Gastric	Gastric	Gastric_GE_Junction	0	MSS	SCNA-High	CIN	T3	N2	M0	IIIA	G2	NA	61.42	Poland	FEMALE	R0	607	Alive	NO	TUMOR_FREE	NA	NA	NO	NA	4.942	Non-hypermutated	FALSE	FALSE	FALSE	FALSE	0	0	0	95	85	0	0.059	2.74	0.87
TCGA-EQ-8122	0	0	1	1	STAD	NA	AC	NA	NA	NA	Gastric	Gastric_Antrum_and_Pylorus	0	MSS	SCNA-High	CIN	T3	N1	MX	IIB	G3	NA	71.98	United_States	FEMALE	NA	243	Dead	NA	NA	237	243	NA	NA	6.635	Non-hypermutated	FALSE	FALSE	FALSE	FALSE	1	1	0	70	62	6	0.185	4.25	0.47
TCGA-EQ-A4SO	0	0	1	1	STAD	NA	AC	NA	NA	NA	Gastric	Gastric_Antrum_and_Pylorus	0	MSI-L	SCNA-High	CIN	T4b	N1	MX	IIIB	G2	NA	70.9	United_States	MALE	R0	494	Alive	NO	TUMOR_FREE	455	NA	YES	NA	6.802	Non-hypermutated	FALSE	FALSE	FALSE	FALSE	0	0	0	94	100	0	0.114	1.89	0.79
TCGA-F1-6177	0	0	1	0	STAD	NA	AC	NA	NA	NA	Gastric	Gastric_Antrum_and_Pylorus	0	MSI-H	SCNA-High	MSI	T1b	N1	MX	I	G2	NA	90	United_States	MALE	R0	200	Alive	NO	TUMOR_FREE	171	NA	NO	NA	53.775	Hypermutated	TRUE	TRUE	TRUE	TRUE	0	0	0	80	88	NA	0.071	2.08	0.87
TCGA-F1-6874	0	0	1	0	STAD	NA	AC	NA	NA	Gastric	Gastric	Gastric_GE_Junction	0	MSI-H	SCNA-Low	MSI	T2	N0	M0	IB	G3	NA	79.63	United_States	MALE	R0	440	Alive	NO	TUMOR_FREE	412	NA	NO	NA	32.593	Hypermutated	FALSE	FALSE	FALSE	FALSE	0	1	1	82	82	2	0.353	2.1	0.6
TCGA-F1-6875	0	0	1	1	STAD	NA	AC	NA	NA	NA	Gastric	Gastric_Antrum_and_Pylorus	0	MSS	SCNA-High	CIN	T2	N0	M0	IA	G2	NA	79.97	United_States	MALE	R0	2197	Dead	NO	TUMOR_FREE	NA	2197	NA	NA	2.887	Non-hypermutated	FALSE	FALSE	FALSE	FALSE	0	1	0	85	99	2	0.038	2.55	0.88
TCGA-F1-A448	0	0	1	0	STAD	NA	AC	NA	NA	NA	Gastric	Gastric_Antrum_and_Pylorus	0	MSI-H	SCNA-Low	MSI	T3	N3b	M0	IIIB	G3	NA	70.76	United_States	MALE	R0	647	Alive	NO	TUMOR_FREE	591	NA	NO	NA	23.931	Hypermutated	TRUE	TRUE	TRUE	TRUE	0	0	0	70	100	2	0.493	2	1
TCGA-F1-A72C	0	0	1	1	STAD	NA	AC	NA	NA	NA	Gastric	Gastric_Antrum_and_Pylorus	0	MSS	SCNA-High	CIN	T3	N0	M0	IIA	G2	NA	68.73	United_States	MALE	R0	346	Alive	YES	WITH_TUMOR	NA	NA	NO	NA	1.836	Non-hypermutated	FALSE	FALSE	FALSE	FALSE	0	1	0	80	80	40	0.355	1.86	0.39
TCGA-FP-7735	0	0	1	1	STAD	NA	AC	NA	NA	NA	Gastric	Gastric_Fundus_and_Body	0	MSS	SCNA-High	CIN	T2	N0	MX	IB	G2	NA	77.3	United_States	MALE	R0	106	Dead	NO	TUMOR_FREE	5	99	YES	NA	2.499	Non-hypermutated	FALSE	FALSE	FALSE	FALSE	1	1	0	65	85	NA	0.327	1.38	0.63
TCGA-FP-7829	1	0	1	1	STAD	EAC	AC	NA	NA	Oesophagus	Oesophageal	Oesophageal_GE_Junction	0	MSS	SCNA-High	CIN	T3	N1	M0	IIB	G2	NA	69.91	United_States	MALE	R0	594	Alive	NO	TUMOR_FREE	594	NA	NA	NA	8.551	Non-hypermutated	FALSE	TRUE	FALSE	TRUE	0	1	0	70	90	NA	0.108	3.19	0.73
TCGA-FP-7916	0	0	1	0	STAD	NA	AC	NA	NA	NA	Gastric	Gastric_Antrum_and_Pylorus	1	MSS	SCNA-High	EBV	T4a	N3a	MX	IIIC	G3	NA	77.96	United_States	MALE	NA	428	Dead	NO	WITH_TUMOR	0	335	NA	NA	3.914	Non-hypermutated	FALSE	TRUE	FALSE	TRUE	0	0	0	55	65	NA	0.393	3.04	0.3
TCGA-FP-7998	0	0	1	0	STAD	NA	AC	NA	NA	NA	Gastric	Gastric_Fundus_and_Body	1	MSS	SCNA-Low	EBV	T4a	N3a	MX	IIIC	G3	NA	77.49	United_States	MALE	R0	678	Alive	NO	TUMOR_FREE	569	NA	NA	NA	2.443	Non-hypermutated	FALSE	TRUE	FALSE	TRUE	0	0	0	45	NA	NA	0.524	2.13	0.28
TCGA-FP-8099	1	0	1	1	STAD	EAC	AC	NA	NA	Oesophagus	Oesophageal	Oesophageal_GE_Junction	0	MSS	SCNA-High	CIN	T3	N0	MX	IIA	G2	NA	79.75	United_States	MALE	R0	519	Alive	NO	TUMOR_FREE	485	NA	NA	NA	5.552	Non-hypermutated	FALSE	FALSE	FALSE	FALSE	0	1	1	65	98	15	0.148	4.19	0.6
TCGA-FP-8209	0	0	1	0	STAD	NA	AC	NA	NA	NA	Gastric	Gastric_Antrum_and_Pylorus	0	MSS	SCNA-Low	GS	T2a	N0	M0	IB	G3	NA	49.75	United_States	MALE	R0	1811	Dead	YES	WITH_TUMOR	NA	1796	YES	NA	0.639	Non-hypermutated	FALSE	FALSE	FALSE	FALSE	0	0	0	30	30	NA	0.447	2	0.66
TCGA-FP-8210	0	0	1	0	STAD	NA	AC	NA	NA	NA	Gastric	Gastric_Antrum_and_Pylorus	0	MSS	SCNA-Low	GS	T3	N1	M0	IIIA	G3	NA	48.08	United_States	MALE	NA	153	Dead	NO	WITH_TUMOR	NA	153	YES	NA	0.389	Non-hypermutated	FALSE	FALSE	FALSE	FALSE	0	0	0	60	49	NA	0.492	2	1
TCGA-FP-8211	0	0	1	1	STAD	NA	AC	NA	NA	Indeterminate	NA	Indeterminate_GE_Junction	0	MSS	SCNA-High	CIN	T3	N1	MX	IIB	G2	NA	62.85	United_States	MALE	R1	413	Alive	NO	TUMOR_FREE	372	NA	NA	NA	4.664	Non-hypermutated	FALSE	FALSE	FALSE	FALSE	0	0	0	60	73	NA	0.196	NA	NA
TCGA-FP-8631	0	0	1	1	STAD	NA	AC	NA	NA	Gastric	Gastric	Gastric_GE_Junction	0	MSS	SCNA-High	CIN	T3	N2	MX	IIIA	G2	NA	68.17	United_States	MALE	R0	17	Alive	NO	TUMOR_FREE	17	NA	NA	NA	3.859	Non-hypermutated	FALSE	FALSE	FALSE	FALSE	1	1	0	70	100	15	0.082	2.97	0.58
TCGA-FP-A4BE	0	0	1	0	STAD	NA	AC	NA	NA	NA	Gastric	Gastric_Fundus_and_Body	0	MSI-H	NA	MSI	T3	N0	M0	IIA	G3	NA	55.16	United_States	MALE	R0	337	Alive	NO	TUMOR_FREE	307	NA	YES	NA	58.606	Hypermutated	FALSE	TRUE	FALSE	TRUE	NA	1	0	80	93	2	0.324	NA	NA
TCGA-FP-A4BF	0	0	1	1	STAD	NA	AC	NA	NA	Indeterminate	NA	Indeterminate_GE_Junction	0	MSS	SCNA-High	CIN	T3	N2	M0	IIIA	G3	NA	68.53	United_States	MALE	R1	168	Dead	YES	WITH_TUMOR	7	128	NA	NA	3.998	Non-hypermutated	FALSE	TRUE	FALSE	TRUE	0	1	0	70	100	5	0.363	4.05	0.28
TCGA-FP-A8CX	0	0	1	1	STAD	NA	AC	NA	NA	NA	Gastric	Gastric_Fundus_and_Body	0	MSS	SCNA-High	CIN	T4b	N3a	MX	IIIC	G3	NA	60.23	United_States	MALE	R0	7	Alive	NO	TUMOR_FREE	NA	NA	YES	NA	2.738	Non-hypermutated	FALSE	FALSE	FALSE	FALSE	1	0	0	70	70	40	0.363	3.1	0.27
TCGA-FP-A9TM	0	0	1	1	STAD	NA	AC	NA	NA	Probable_gastric	Gastric	Gastric_GE_Junction	0	MSS	SCNA-High	CIN	T1b	N1	M0	IIB	G2	NA	77.69	United_States	MALE	R0	189	Alive	NO	TUMOR_FREE	NA	NA	YES	NA	5.219	Non-hypermutated	FALSE	TRUE	FALSE	TRUE	0	1	0	60	60	40	0.404	2.52	0.31
TCGA-HF-7132	0	0	1	0	STAD	NA	AC	NA	NA	NA	Gastric	Gastric_Antrum_and_Pylorus	0	MSI-H	SCNA-High	MSI	T2b	N1	M0	II	G2	NA	NA	Canada	MALE	R0	2351	Alive	NO	TUMOR_FREE	0	NA	NO	NA	48.972	Hypermutated	TRUE	TRUE	TRUE	TRUE	0	1	0	67	81	15	0.341	2.11	0.39
TCGA-HF-7133	0	0	1	1	STAD	NA	AC	NA	NA	Probable_gastric	Gastric	Gastric_GE_Junction	0	MSS	SCNA-High	CIN	T2b	N3	M0	IV	G2	NA	NA	Canada	FEMALE	R1	1918	Alive	NO	TUMOR_FREE	0	NA	NO	NA	3.47	Non-hypermutated	FALSE	FALSE	FALSE	FALSE	0	0	0	60	99	20	0.259	1.79	0.58
TCGA-HF-7136	0	0	1	1	STAD	NA	AC	NA	NA	Indeterminate	NA	Indeterminate_GE_Junction	0	MSS	SCNA-High	CIN	T3	N1	M0	IIIA	G2	NA	NA	Canada	MALE	R1	0	Alive	YES	WITH_TUMOR	0	NA	NO	NA	3.331	Non-hypermutated	FALSE	FALSE	FALSE	FALSE	0	0	0	70	98	10	0.07	3.05	0.75
TCGA-HF-A5NB	0	0	1	0	STAD	NA	AC	NA	NA	NA	Gastric	Gastric_Antrum_and_Pylorus	0	MSI-H	SCNA-Low	MSI	T4a	N3a	M0	IIIC	G3	NA	75.77	Canada	FEMALE	R1	928	Alive	NO	TUMOR_FREE	NA	NA	NO	NA	51.249	Hypermutated	TRUE	FALSE	TRUE	FALSE	0	0	0	90	90	20	0.038	2.08	0.91
TCGA-HU-8249	0	0	1	1	STAD	NA	AC	NA	NA	NA	Gastric	Gastric_Fundus_and_Body	0	MSS	SCNA-High	CIN	T3	N2	M0	IIIA	G2	NA	76.69	Korea_South	MALE	R0	881	Alive	NO	TUMOR_FREE	431	NA	YES	NA	5.164	Non-hypermutated	FALSE	FALSE	FALSE	FALSE	0	0	0	80	90	NA	0.077	3.66	1
TCGA-HU-8602	0	0	1	0	STAD	NA	AC	NA	NA	NA	Gastric	Gastric_Antrum_and_Pylorus	0	MSI-H	SCNA-Low	MSI	T4a	N0	M0	IIB	G3	NA	58.93	Korea_South	FEMALE	R0	679	Alive	NO	TUMOR_FREE	347	NA	YES	NA	66.157	Hypermutated	TRUE	TRUE	TRUE	TRUE	0	0	0	70	95	NA	0.476	NA	NA
TCGA-HU-8604	0	0	1	1	STAD	NA	AC	NA	NA	NA	Gastric	Gastric_Antrum_and_Pylorus	0	MSS	SCNA-High	CIN	T3	N0	M0	IIA	G2	NA	82.62	Korea_South	FEMALE	R0	694	Alive	NO	TUMOR_FREE	368	NA	YES	NA	7.579	Non-hypermutated	FALSE	TRUE	TRUE	TRUE	0	1	0	60	75	NA	0.5	2.93	0.26
TCGA-HU-8608	0	0	1	0	STAD	NA	AC	NA	NA	NA	Gastric	Gastric_Fundus_and_Body	1	MSS	SCNA-Low	EBV	T4a	N2	M0	IIIB	G3	NA	70.61	Korea_South	MALE	R0	641	Alive	NO	WITH_TUMOR	323	NA	YES	NA	3.331	Non-hypermutated	FALSE	TRUE	FALSE	TRUE	0	0	0	60	95	NA	0.433	1.95	0.94
TCGA-HU-8610	0	0	1	1	STAD	NA	AC	NA	NA	NA	Gastric	Gastric_Fundus_and_Body	0	MSS	SCNA-High	CIN	T1b	N0	M0	IA	G2	NA	75.55	Korea_South	MALE	R0	23	Alive	NO	TUMOR_FREE	23	NA	NA	NA	3.22	Non-hypermutated	FALSE	FALSE	FALSE	FALSE	0	0	0	60	60	NA	0.603	1.97	0.93
TCGA-HU-A4G2	0	0	1	0	STAD	NA	AC	NA	NA	NA	Gastric	Gastric_Antrum_and_Pylorus	1	MSS	SCNA-Low	EBV	T3	N1	M0	IIB	G3	NA	45.97	Korea_South	MALE	R0	739	Alive	NO	TUMOR_FREE	462	NA	YES	NA	2.221	Non-hypermutated	FALSE	TRUE	FALSE	TRUE	0	0	0	80	80	3	0.148	2.16	0.67
TCGA-HU-A4G3	0	0	1	0	STAD	NA	AC	NA	NA	NA	Gastric	Gastric_Antrum_and_Pylorus	0	MSS	SCNA-Low	GS	T2	N2	M0	IIB	G2	NA	54.93	Korea_South	MALE	R0	170	Alive	NO	TUMOR_FREE	170	NA	NA	NA	4.026	Non-hypermutated	FALSE	FALSE	FALSE	FALSE	0	0	0	85	87	1	0.297	1.95	0.97
TCGA-HU-A4G6	0	0	1	0	STAD	NA	AC	NA	NA	Probable_gastric	Gastric	Gastric_GE_Junction	1	MSS	SCNA-Low	EBV	T1b	N0	M0	IA	G3	NA	74.49	Korea_South	MALE	R0	738	Alive	NO	TUMOR_FREE	374	NA	YES	NA	3.387	Non-hypermutated	FALSE	TRUE	FALSE	TRUE	1	0	0	83	99	2	0.045	3.41	0.79
TCGA-HU-A4G8	0	0	1	0	STAD	NA	AC	NA	NA	NA	Gastric	Gastric_Antrum_and_Pylorus	0	MSI-H	SCNA-Low	MSI	T3	N1	M0	IIB	G3	NA	71.88	Korea_South	FEMALE	NA	690	Alive	NO	TUMOR_FREE	360	NA	YES	NA	58.8	Hypermutated	TRUE	FALSE	TRUE	FALSE	0	0	1	65	65	5	0.3	2.08	0.5
TCGA-HU-A4G9	0	0	1	0	STAD	NA	AC	NA	NA	NA	Gastric	Gastric_Fundus_and_Body	0	MSI-H	SCNA-Low	MSI	T1a	N0	M0	IA	G2	NA	67.77	Korea_South	FEMALE	R0	736	Alive	NO	TUMOR_FREE	736	NA	NA	NA	32.065	Hypermutated	TRUE	TRUE	TRUE	TRUE	0	0	0	85	94	2	0.105	2.21	0.85
TCGA-HU-A4GC	0	0	1	1	STAD	NA	AC	NA	NA	NA	Gastric	Gastric_Antrum_and_Pylorus	0	MSI-L	SCNA-High	CIN	T4a	N2	M0	IIIB	G3	NA	74.65	Korea_South	MALE	R0	99	Alive	NO	TUMOR_FREE	99	NA	NA	NA	5.525	Non-hypermutated	FALSE	FALSE	FALSE	FALSE	0	1	0	65	65	5	0.211	2.1	0.97
TCGA-HU-A4GD	0	0	1	1	STAD	NA	AC	NA	NA	NA	Gastric	Gastric_Fundus_and_Body	0	MSS	SCNA-High	CIN	T3	N1	M0	IIB	G3	NA	56.67	Korea_South	MALE	R0	692	Alive	YES	WITH_TUMOR	692	NA	NA	NA	3.998	Non-hypermutated	FALSE	FALSE	FALSE	FALSE	0	1	0	80	80	4	0.145	1.38	0.82
TCGA-HU-A4GF	0	0	1	1	STAD	NA	AC	NA	NA	NA	Gastric	Gastric_Antrum_and_Pylorus	0	MSS	SCNA-High	CIN	T3	N0	M0	IIA	G2	NA	69.06	Korea_South	MALE	R0	785	Alive	NO	TUMOR_FREE	785	NA	NA	NA	5.247	Non-hypermutated	FALSE	FALSE	FALSE	FALSE	1	1	0	75	100	3	0.218	2.49	0.65
TCGA-HU-A4GH	0	0	1	1	STAD	NA	AC	NA	NA	NA	Gastric	Gastric_Fundus_and_Body	0	MSS	SCNA-High	CIN	T1b	N0	M0	IA	G2	NA	75.22	Korea_South	MALE	R0	358	Alive	NO	TUMOR_FREE	358	NA	NA	NA	25.014	Hypermutated	FALSE	FALSE	FALSE	FALSE	1	1	0	70	85	5	0.167	2.84	0.75
TCGA-HU-A4GN	0	0	1	0	STAD	NA	AC	NA	NA	NA	Gastric	Gastric_Antrum_and_Pylorus	0	MSI-H	SCNA-Low	MSI	T2	N1	M0	IIA	G2	NA	61.02	Korea_South	MALE	R0	912	Alive	NO	TUMOR_FREE	912	NA	NA	NA	46.724	Hypermutated	TRUE	FALSE	TRUE	FALSE	0	1	0	65	100	15	0.441	3.9	1
TCGA-HU-A4GP	0	0	1	1	STAD	NA	AC	NA	NA	NA	Gastric	Gastric_Antrum_and_Pylorus	0	MSI-L	SCNA-High	CIN	T2	N1	M0	IIA	G2	NA	62.18	Korea_South	FEMALE	R0	273	Alive	NO	TUMOR_FREE	253	NA	NA	NA	8.023	Non-hypermutated	FALSE	FALSE	FALSE	FALSE	0	1	0	20	15	100	0.158	1.95	0.79
TCGA-HU-A4GQ	0	0	1	0	STAD	NA	AC	NA	NA	NA	Gastric	Gastric_Antrum_and_Pylorus	0	MSI-H	SCNA-Low	MSI	T4b	N2	M0	IIIC	G2	NA	71.73	Korea_South	MALE	R0	3	Dead	NO	TUMOR_FREE	NA	3	NA	NA	69.711	Ultramutated	TRUE	TRUE	TRUE	TRUE	0	1	0	80	70	0	0.165	2.06	0.55
TCGA-HU-A4GT	0	0	1	0	STAD	NA	AC	NA	NA	NA	Gastric	Gastric_Antrum_and_Pylorus	0	MSI-H	SCNA-Low	MSI	T3	N0	M0	IIA	G3	NA	71.82	Korea_South	FEMALE	R0	198	Alive	NO	TUMOR_FREE	198	NA	NA	NA	61.66	Hypermutated	TRUE	TRUE	TRUE	TRUE	0	0	1	80	70	0	0.144	2.18	1
TCGA-HU-A4GU	0	0	1	0	STAD	NA	AC	NA	NA	NA	Gastric	Gastric_Antrum_and_Pylorus	0	MSI-H	SCNA-High	MSI	T3	N1	M0	IIB	G3	NA	73.99	Korea_South	MALE	R0	200	Alive	NO	TUMOR_FREE	190	NA	NA	NA	55.774	Hypermutated	TRUE	FALSE	TRUE	FALSE	0	1	0	90	85	0	0.121	2.66	0.75
TCGA-HU-A4GX	0	0	1	0	STAD	NA	AC	NA	NA	NA	Gastric	Gastric_Fundus_and_Body	0	MSI-H	SCNA-Low	MSI	T4b	N2	M0	IIIC	G3	NA	70.95	Korea_South	FEMALE	R0	616	Alive	NO	TUMOR_FREE	310	NA	NA	NA	50.361	Hypermutated	TRUE	FALSE	TRUE	FALSE	0	1	1	80	61	7	0.251	2.11	0.52
TCGA-HU-A4GY	0	0	1	1	STAD	NA	AC	NA	NA	NA	Gastric	Gastric_Antrum_and_Pylorus	0	MSS	SCNA-High	CIN	T4	N1	M0	IIIA	G3	NA	76.97	Korea_South	FEMALE	R0	8	Alive	NO	TUMOR_FREE	8	NA	NA	NA	2.943	Non-hypermutated	FALSE	FALSE	FALSE	FALSE	0	1	0	70	45	5	0.594	2.01	0.27
TCGA-HU-A4H0	0	0	1	0	STAD	NA	AC	NA	NA	NA	Gastric	Gastric_Fundus_and_Body	1	MSS	SCNA-High	EBV	T4a	N3b	M0	IIIC	G3	NA	72.05	Korea_South	MALE	R0	64	Alive	NO	TUMOR_FREE	64	NA	YES	NA	5.83	Non-hypermutated	FALSE	TRUE	FALSE	TRUE	0	0	0	100	95	0	0.208	3.84	1
TCGA-HU-A4H2	0	0	1	1	STAD	NA	AC	NA	NA	NA	Gastric	Gastric_Antrum_and_Pylorus	0	MSS	SCNA-High	CIN	T3	N3b	M0	IIIB	G2	NA	58.85	Korea_South	FEMALE	R0	394	Alive	NO	TUMOR_FREE	400	NA	NO	NA	6.108	Non-hypermutated	FALSE	FALSE	FALSE	FALSE	0	1	0	60	43	15	0.36	2.94	0.49
TCGA-HU-A4H3	0	0	1	0	STAD	NA	AC	NA	NA	NA	Gastric	Gastric_Fundus_and_Body	0	MSI-H	SCNA-Low	MSI	T4a	N3b	M0	IIIC	G3	NA	56.92	Korea_South	FEMALE	R0	882	Alive	YES	WITH_TUMOR	595	NA	NO	NA	35.619	Hypermutated	TRUE	TRUE	TRUE	TRUE	0	1	0	75	38	15	0.182	2.12	0.72
TCGA-HU-A4H4	0	0	1	0	STAD	NA	AC	NA	NA	NA	Gastric	Gastric_Antrum_and_Pylorus	0	MSI-H	SCNA-High	MSI	T2	N2	M0	IIB	G3	NA	53.84	Korea_South	FEMALE	R0	725	Alive	NO	TUMOR_FREE	544	NA	NO	NA	24.625	Hypermutated	TRUE	FALSE	TRUE	FALSE	0	1	1	75	60	3	0.475	2.45	0.37
TCGA-HU-A4H5	0	0	1	1	STAD	NA	AC	NA	NA	NA	Gastric	Gastric_Fundus_and_Body	0	MSS	SCNA-High	CIN	T2	N0	M0	IB	GX	NA	71.82	Korea_South	MALE	R0	724	Alive	NO	TUMOR_FREE	176	NA	YES	NA	9.411	Non-hypermutated	FALSE	FALSE	FALSE	FALSE	0	0	0	70	30	8	0.246	3.22	0.64
TCGA-HU-A4H6	0	0	1	0	STAD	NA	AC	NA	NA	NA	Gastric	Gastric_Antrum_and_Pylorus	0	MSS	SCNA-Low	GS	T3	N2	M0	IIIA	G2	NA	72.4	Korea_South	FEMALE	R0	644	Alive	NO	WITH_TUMOR	143	NA	NO	NA	4.414	Non-hypermutated	TRUE	FALSE	TRUE	FALSE	0	0	0	80	100	3	0.464	2.55	0.22
TCGA-HU-A4H8	0	0	1	0	STAD	NA	AC	NA	NA	NA	Gastric	Gastric_Antrum_and_Pylorus	0	MSI-H	SCNA-Low	MSI	T1b	N1	M0	IB	G2	NA	77.46	Korea_South	MALE	R0	428	Alive	YES	WITH_TUMOR	270	NA	NA	NA	47.918	Hypermutated	TRUE	TRUE	TRUE	TRUE	0	0	1	75	80	2	0.09	2	0.98
TCGA-HU-A4HD	0	0	1	1	STAD	NA	AC	NA	NA	NA	Gastric	Gastric_Antrum_and_Pylorus	0	MSI-L	SCNA-High	CIN	T3	N2	M0	IIIA	G2	NA	73.1	Korea_South	MALE	R0	1016	Alive	NO	TUMOR_FREE	809	NA	NO	NA	6.802	Non-hypermutated	FALSE	FALSE	FALSE	FALSE	1	1	0	70	80	3	0.28	4.68	1
TCGA-IN-7806	0	0	1	1	STAD	NA	AC	NA	NA	Probable_gastric	Gastric	Gastric_GE_Junction	0	MSS	SCNA-High	CIN	T3	N1	M0	IIB	G3	NA	50.39	United_States	MALE	R0	1106	Alive	NO	TUMOR_FREE	645	NA	YES	NA	2.721	Non-hypermutated	FALSE	TRUE	FALSE	TRUE	0	1	0	67	74	20	0.208	1.77	0.66
TCGA-IN-7808	0	0	1	1	STAD	NA	AC	NA	NA	Gastric	Gastric	Gastric_GE_Junction	0	MSS	SCNA-High	CIN	T3	N3	M1	NA	G3	NA	59.05	United_States	MALE	NA	105	Dead	YES	WITH_TUMOR	NA	105	NO	NA	4.053	Non-hypermutated	FALSE	FALSE	FALSE	FALSE	0	1	0	77	95	15	0.5	2.83	0.3
TCGA-IN-8462	0	0	1	1	STAD	NA	AC	NA	NA	Indeterminate	NA	Indeterminate_GE_Junction	0	MSI-L	SCNA-High	CIN	T2	N1	M0	IIB	G2	NA	80.06	United_States	MALE	R0	572	Alive	YES	WITH_TUMOR	524	NA	NO	NA	4.997	Non-hypermutated	FALSE	TRUE	FALSE	TRUE	0	1	0	77	72	NA	0.217	1.78	0.55
TCGA-IN-8663	0	0	1	1	STAD	NA	AC	NA	NA	Gastric	Gastric	Gastric_GE_Junction	0	MSI-L	SCNA-High	CIN	T2	N2	M0	IIB	G3	NA	68.92	United_States	MALE	R0	103	Dead	NO	TUMOR_FREE	NA	20	NA	NA	6.385	Non-hypermutated	FALSE	FALSE	FALSE	TRUE	0	0	0	87	92	NA	0.053	1.83	1
TCGA-IN-A6RI	1	0	1	1	STAD	EAC	AC	NA	NA	Oesophagus	Oesophageal	Oesophageal_GE_Junction	0	MSS	SCNA-High	CIN	T1b	N0	M0	I	G2	NA	45.96	United_States	MALE	R0	559	Alive	NO	TUMOR_FREE	NA	NA	YES	NA	3.304	Non-hypermutated	FALSE	FALSE	FALSE	FALSE	0	1	0	70	83	5	0.27	1.8	0.7
TCGA-IN-A6RJ	0	0	1	0	STAD	NA	AC	NA	NA	Indeterminate	NA	Indeterminate_GE_Junction	0	MSS	SCNA-Low	GS	T1b	N0	M0	IA	G3	NA	64.17	United_States	MALE	R0	379	Alive	NO	TUMOR_FREE	NA	NA	YES	NA	3.812	Non-hypermutated	FALSE	TRUE	FALSE	TRUE	0	1	0	70	100	5	0.368	1.81	0.31
TCGA-IN-A6RL	0	0	1	1	STAD	NA	AC	NA	NA	Indeterminate	NA	Indeterminate_GE_Junction	0	MSS	SCNA-High	CIN	T2	N1	M0	IIIA	G2	NA	84.28	United_States	MALE	R0	406	Dead	YES	WITH_TUMOR	NA	NA	NA	NA	13.798	Hypermutated	FALSE	FALSE	FALSE	FALSE	0	1	0	65	70	5	0.228	1.95	0.59
TCGA-IN-A6RN	1	0	1	1	STAD	EAC	AC	NA	NA	Probable_oesophagus	Oesophageal	Oesophageal_GE_Junction	0	MSS	SCNA-High	CIN	T1b	N2	M0	IIA	G2	NA	72.31	United_States	FEMALE	R0	594	Alive	NO	TUMOR_FREE	NA	NA	YES	NA	3.926	Non-hypermutated	FALSE	FALSE	FALSE	FALSE	1	0	0	75	95	5	0.114	2.01	0.6
TCGA-IN-A6RO	1	0	1	1	STAD	EAC	AC	NA	NA	Oesophagus	Oesophageal	Oesophageal_GE_Junction	0	MSI-L	SCNA-High	CIN	T1b	N0	M0	IA	G2	NA	70.61	United_States	MALE	R0	0	Alive	YES	WITH_TUMOR	NA	NA	NA	NA	8.728	Non-hypermutated	FALSE	TRUE	FALSE	TRUE	1	0	0	80	80	2	0.043	3.54	0.85
TCGA-IN-A6RR	1	0	1	1	STAD	EAC	AC	NA	NA	Oesophagus	Oesophageal	Oesophageal_GE_Junction	0	MSS	SCNA-High	CIN	T3	N1	M0	IIIA	G3	NA	84.15	United_States	MALE	R0	205	Dead	NO	TUMOR_FREE	NA	NA	NA	NA	5.108	Non-hypermutated	FALSE	TRUE	FALSE	TRUE	1	1	1	70	70	3	0.135	1.87	0.79
TCGA-IN-A6RS	1	0	1	1	STAD	EAC	AC	NA	NA	Oesophagus	Oesophageal	Oesophageal_GE_Junction	0	MSS	SCNA-High	CIN	T1b	N0	M0	IA	G2	NA	76.14	United_States	MALE	R0	383	Alive	NO	TUMOR_FREE	NA	NA	NA	NA	3.692	Non-hypermutated	FALSE	FALSE	FALSE	FALSE	1	1	0	60	60	3	0.419	2.18	0.48
TCGA-IN-A7NR	0	0	1	0	STAD	NA	AC	NA	NA	Indeterminate	NA	Indeterminate_GE_Junction	0	MSS	SCNA-Low	GS	T3	N3	M1	IV	G3	NA	64.11	United_States	FEMALE	R0	198	Alive	NO	TUMOR_FREE	NA	NA	YES	NA	2.667	Non-hypermutated	FALSE	FALSE	FALSE	FALSE	0	1	0	60	75	7	0.293	1.9	0.2
TCGA-IN-A7NT	1	0	1	1	STAD	EAC	AC	NA	NA	Oesophagus	Oesophageal	Oesophageal_GE_Junction	0	MSI-L	SCNA-High	CIN	T3	N1	M0	IIB	G3	NA	73.18	United_States	FEMALE	R0	323	Alive	NO	TUMOR_FREE	NA	NA	YES	NA	4.018	Non-hypermutated	FALSE	FALSE	FALSE	FALSE	0	1	1	70	70	40	0.227	3.3	0.46
TCGA-IN-A7NU	1	0	1	1	STAD	EAC	AC	NA	NA	Oesophagus	Oesophageal	Oesophageal_GE_Junction	0	MSS	SCNA-High	CIN	T3	N3	M0	IIIB	G3	NA	69.86	United_States	MALE	R0	356	Alive	YES	WITH_TUMOR	NA	NA	NA	NA	3.105	Non-hypermutated	FALSE	TRUE	FALSE	TRUE	0	1	0	70	70	40	0.326	1.75	0.53
TCGA-IN-AB1V	1	0	1	1	STAD	EAC	AC	NA	NA	Oesophagus	Oesophageal	Oesophageal_GE_Junction	0	MSS	SCNA-High	CIN	T1b	N0	M0	IA	G2	NA	63.05	United_States	MALE	R0	479	Alive	NO	TUMOR_FREE	NA	NA	YES	NA	2.027	Non-hypermutated	FALSE	FALSE	FALSE	FALSE	0	0	0	65	95	7	0.293	1.9	0.37
TCGA-IN-AB1X	0	0	1	0	STAD	NA	AC	NA	NA	Indeterminate	NA	Indeterminate_GE_Junction	0	MSI-L	SCNA-Low	GS	T3	N0	M0	IIA	G3	NA	78.01	United_States	FEMALE	R0	411	Alive	NO	TUMOR_FREE	NA	NA	NA	NA	3.914	Non-hypermutated	FALSE	FALSE	FALSE	FALSE	0	0	0	75	100	3	0.423	1.94	0.42
TCGA-IP-7968	1	0	1	1	STAD	EAC	AC	NA	NA	Oesophagus	Oesophageal	Oesophageal_GE_Junction	0	MSS	SCNA-High	CIN	T3	N2	MX	IIIB	G2	NA	74.24	United_States	MALE	R0	77	Alive	NA	TUMOR_FREE	76	NA	NO	NA	3.803	Non-hypermutated	FALSE	FALSE	FALSE	FALSE	1	1	0	80	100	9	0.168	2.04	0.72
TCGA-KB-A6F7	0	0	1	1	STAD	NA	AC	NA	NA	NA	Gastric	Gastric_Fundus_and_Body	0	MSS	SCNA-High	CIN	T1	N1	M0	IB	G3	NA	54.11	Canada	FEMALE	R0	1935	Alive	NO	TUMOR_FREE	NA	NA	NA	NA	3.609	Non-hypermutated	FALSE	FALSE	FALSE	FALSE	0	0	0	65	65	4	0.361	1.85	0.62
TCGA-KB-A93G	0	0	1	0	STAD	NA	AC	NA	NA	Probable_gastric	Gastric	Gastric_GE_Junction	0	MSS	SCNA-Low	GS	T2	N0	M0	IB	G1	NA	68.24	Canada	MALE	R0	613	Alive	NO	TUMOR_FREE	NA	NA	YES	NA	2.887	Non-hypermutated	FALSE	TRUE	FALSE	TRUE	0	1	0	80	80	60	0.516	NA	NA
TCGA-KB-A93H	0	0	1	1	STAD	NA	AC	NA	NA	NA	Gastric	Gastric_Fundus_and_Body	0	MSS	SCNA-High	CIN	T3	N1	M0	IIB	G1	NA	79.31	Canada	FEMALE	R0	1145	Alive	NO	TUMOR_FREE	NA	NA	NO	NA	NA	NA	FALSE	TRUE	FALSE	TRUE	0	NA	NA	70	60	0	0.108	4.97	0.67
TCGA-KB-A93J	0	0	1	1	STAD	NA	AC	NA	NA	NA	Gastric	Gastric_Fundus_and_Body	0	MSS	SCNA-High	CIN	T2b	N1	M0	II	G3	NA	78.3	Canada	MALE	R0	1124	Alive	NA	NA	NA	NA	NO	NA	4.803	Non-hypermutated	FALSE	FALSE	FALSE	FALSE	0	1	0	70	60	90	0.231	1.69	0.73
TCGA-MX-A5UG	0	0	1	0	STAD	NA	AC	NA	NA	NA	Gastric	Gastric_Antrum_and_Pylorus	0	MSS	SCNA-Low	GS	T3	N1	M0	IIIA	G3	NA	78.62	United_States	MALE	R0	113	Dead	NO	TUMOR_FREE	NA	NA	NO	NA	1.251	Non-hypermutated	FALSE	FALSE	FALSE	FALSE	0	0	0	60	30	10	0.514	NA	NA
TCGA-MX-A5UJ	0	0	1	0	STAD	NA	AC	NA	NA	NA	Gastric	Gastric_Antrum_and_Pylorus	0	MSI-H	SCNA-Low	MSI	T3	N2	M0	IIIA	G3	NA	86.29	United_States	FEMALE	R0	600	Alive	NO	TUMOR_FREE	NA	NA	NO	NA	50.295	Hypermutated	TRUE	TRUE	TRUE	TRUE	0	0	0	80	20	0	0.253	2.05	0.95
TCGA-MX-A663	0	0	1	0	STAD	NA	AC	NA	NA	NA	Gastric	NA	0	MSS	SCNA-Low	GS	T3	N0	M0	IIA	G3	NA	66.86	United_States	MALE	R0	300	Dead	YES	WITH_TUMOR	NA	NA	NO	NA	2.653	Non-hypermutated	FALSE	FALSE	FALSE	FALSE	0	0	0	60	80	5	0.312	2.64	0.31
TCGA-MX-A666	0	0	1	1	STAD	NA	AC	NA	NA	NA	Gastric	NA	0	MSS	SCNA-High	CIN	T2	NX	MX	IIA	G2	NA	61.02	United_States	MALE	NA	427	Alive	NO	TUMOR_FREE	NA	NA	YES	NA	3.364	Non-hypermutated	FALSE	FALSE	FALSE	FALSE	0	1	0	65	80	8	0.361	2.97	0.38
TCGA-R5-A7O7	1	0	1	1	STAD	EAC	AC	NA	NA	Probable_oesophagus	Oesophageal	Oesophageal_GE_Junction	0	MSS	SCNA-High	CIN	T3	N1	M1	IV	G2	NA	51.98	United_States	MALE	NA	1389	Alive	NO	TUMOR_FREE	NA	NA	YES	NA	4.134	Non-hypermutated	FALSE	FALSE	FALSE	FALSE	0	1	0	77	63	15	0.492	3.87	0.2
TCGA-R5-A7ZE	0	0	1	1	STAD	NA	AC	NA	NA	Indeterminate	NA	Indeterminate_GE_Junction	0	MSS	SCNA-High	CIN	T3	N2	M0	IIIA	G2	NA	66.61	United_States	FEMALE	NA	554	Dead	NO	WITH_TUMOR	NA	NA	YES	NA	4.72	Non-hypermutated	FALSE	FALSE	FALSE	FALSE	1	1	0	75	55	10	0.212	2.67	0.54
TCGA-R5-A7ZF	0	0	1	1	STAD	NA	AC	NA	NA	NA	Gastric	Gastric_Antrum_and_Pylorus	0	MSS	SCNA-High	CIN	T4a	N1	M1	IV	G2	NA	65.46	United_States	FEMALE	NA	259	Dead	NO	WITH_TUMOR	NA	NA	NO	NA	1.969	Non-hypermutated	FALSE	FALSE	FALSE	FALSE	0	1	0	80	70	5	0.522	2.7	0.27
TCGA-R5-A7ZI	0	0	1	0	STAD	NA	AC	NA	NA	NA	Gastric	NA	0	MSI-H	SCNA-Low	MSI	T4	N1	M1	IV	G3	NA	44.89	United_States	FEMALE	R0	2267	Alive	NO	TUMOR_FREE	NA	NA	YES	NA	28.676	Hypermutated	FALSE	FALSE	FALSE	FALSE	0	0	0	80	65	6	0.507	2.27	0.37
TCGA-R5-A7ZR	0	0	1	1	STAD	NA	AC	NA	NA	NA	Gastric	Gastric_Fundus_and_Body	0	MSS	SCNA-High	CIN	T3	NX	M0	III	G2	NA	70.62	United_States	FEMALE	NA	185	Dead	NO	WITH_TUMOR	NA	NA	NA	NA	2.499	Non-hypermutated	FALSE	FALSE	FALSE	FALSE	0	0	0	65	100	3	0.222	3.53	0.63
TCGA-R5-A805	1	0	1	1	STAD	EAC	AC	NA	NA	Probable_oesophagus	Oesophageal	Oesophageal_GE_Junction	0	MSI-L	SCNA-High	CIN	T3	N2	M0	IIIB	G3	NA	71.52	United_States	MALE	NA	281	Dead	NA	WITH_TUMOR	NA	NA	YES	NA	3.995	Non-hypermutated	FALSE	FALSE	FALSE	FALSE	0	0	0	70	70	2	0.409	1.88	0.44
TCGA-RD-A7BS	1	0	1	0	STAD	EAC	AC	NA	NA	Probable_oesophagus	Oesophageal	Oesophageal_GE_Junction	0	MSS	SCNA-Low	GS	T3	N1	M0	IIIA	G3	NA	46.13	Australia	MALE	R0	336	Dead	YES	WITH_TUMOR	NA	NA	NO	NA	2.165	Non-hypermutated	FALSE	FALSE	FALSE	FALSE	0	0	0	70	90	5	0.382	1.89	0.41
TCGA-RD-A7BW	0	0	1	0	STAD	NA	AC	NA	NA	NA	Gastric	Gastric_Fundus_and_Body	0	MSS	SCNA-Low	GS	T2	N0	M0	IB	G3	NA	68.55	Australia	FEMALE	R0	156	Dead	NO	TUMOR_FREE	NA	NA	YES	NA	2.193	Non-hypermutated	FALSE	FALSE	FALSE	FALSE	0	0	0	65	22	20	0.378	2	0.6
TCGA-RD-A7C1	0	0	1	1	STAD	NA	AC	NA	NA	NA	Gastric	Gastric_Fundus_and_Body	0	MSS	SCNA-High	CIN	T2	N0	M0	IB	G3	NA	82.61	Australia	MALE	R0	507	Dead	YES	WITH_TUMOR	NA	NA	NO	NA	8.079	Non-hypermutated	FALSE	FALSE	FALSE	FALSE	0	0	0	75	65	18	0.472	3.76	0.31
TCGA-RD-A8MV	0	0	1	1	STAD	NA	AC	NA	NA	NA	Gastric	Gastric_Fundus_and_Body	0	MSS	SCNA-High	CIN	T3	N2	M0	IIIB	G3	NA	56.87	Australia	MALE	R0	3720	Alive	NO	TUMOR_FREE	NA	NA	NO	NA	2.388	Non-hypermutated	FALSE	FALSE	FALSE	FALSE	0	0	0	65	100	5	0.555	2.27	0.31
TCGA-RD-A8MW	0	0	1	1	STAD	NA	AC	NA	NA	NA	Gastric	Gastric_Antrum_and_Pylorus	0	MSS	SCNA-High	CIN	T3	N2	M0	IIIB	G3	NA	72.8	Australia	MALE	R0	1153	Dead	YES	WITH_TUMOR	NA	NA	YES	NA	2.705	Non-hypermutated	FALSE	FALSE	FALSE	FALSE	0	1	0	70	100	5	0.443	2.89	0.27
TCGA-RD-A8N0	0	0	1	0	STAD	NA	AC	NA	NA	NA	Gastric	Gastric_Fundus_and_Body	0	MSS	SCNA-Low	GS	T3	N2	M0	IIIB	G3	NA	53.36	Australia	FEMALE	R0	1236	Alive	NO	TUMOR_FREE	NA	NA	YES	NA	0.443	Non-hypermutated	FALSE	FALSE	FALSE	FALSE	0	0	0	60	100	8	0.531	2	0.93
TCGA-RD-A8N1	0	0	1	1	STAD	NA	AC	NA	NA	NA	Gastric	Gastric_Antrum_and_Pylorus	0	MSS	SCNA-High	CIN	T3	N2	M0	IIIB	G3	NA	70.47	Australia	MALE	R1	3519	Alive	NO	TUMOR_FREE	NA	NA	NO	NA	3.531	Non-hypermutated	FALSE	FALSE	FALSE	FALSE	0	1	0	60	40	8	0.502	2.59	0.28
TCGA-RD-A8N2	0	0	1	0	STAD	NA	AC	NA	NA	NA	Gastric	Gastric_Antrum_and_Pylorus	0	MSS	SCNA-Low	GS	T2	N0	M0	IB	G3	NA	59.55	Australia	FEMALE	R0	3540	Alive	NO	TUMOR_FREE	NA	NA	NO	NA	0.193	Non-hypermutated	FALSE	FALSE	FALSE	FALSE	0	0	0	10	100	6	0.261	2	0.96
TCGA-RD-A8N4	0	0	1	0	STAD	NA	AC	NA	NA	NA	Gastric	Gastric_Antrum_and_Pylorus	0	MSS	SCNA-Low	GS	T3	N1	M0	IIIA	G3	NA	58.38	Australia	FEMALE	R0	2171	Alive	NO	TUMOR_FREE	NA	NA	NO	NA	0.247	Non-hypermutated	FALSE	FALSE	FALSE	FALSE	0	0	0	5	5	4	0.239	2	0.98
TCGA-RD-A8N5	0	0	1	0	STAD	NA	AC	NA	NA	NA	Gastric	Gastric_Fundus_and_Body	0	MSS	SCNA-Low	GS	T3	N1	M0	IIIA	G2	NA	78.27	Australia	MALE	R0	1747	Dead	NO	TUMOR_FREE	NA	NA	NO	NA	1.302	Non-hypermutated	FALSE	TRUE	FALSE	TRUE	0	0	0	60	100	2	0.632	2.62	0.15
TCGA-RD-A8N6	0	0	1	1	STAD	NA	AC	NA	NA	NA	Gastric	Gastric_Antrum_and_Pylorus	0	MSS	SCNA-High	CIN	T2	N2	M0	IIIA	G3	NA	78.94	Australia	FEMALE	R0	272	Dead	YES	WITH_TUMOR	NA	NA	NO	NA	4.945	Non-hypermutated	FALSE	FALSE	FALSE	FALSE	0	1	0	60	100	3	0.064	3.5	0.6
TCGA-RD-A8N9	0	0	1	1	STAD	NA	AC	NA	NA	Probable_gastric	Gastric	Gastric_GE_Junction	0	MSS	SCNA-High	CIN	T2	N1	M0	II	G3	NA	63.13	Australia	FEMALE	R0	1083	Alive	NO	TUMOR_FREE	NA	NA	NO	NA	4.553	Non-hypermutated	FALSE	FALSE	FALSE	FALSE	0	1	0	90	80	0	0.332	2.4	0.37
TCGA-RD-A8NB	0	0	1	0	STAD	NA	AC	NA	NA	NA	Gastric	Gastric_Antrum_and_Pylorus	0	MSI-H	SCNA-Low	MSI	T3	N1	M0	IIIA	G3	NA	80.78	Australia	FEMALE	R1	513	Dead	YES	WITH_TUMOR	NA	NA	NO	NA	NA	NA	TRUE	FALSE	TRUE	FALSE	0	NA	NA	60	50	0	0.534	NA	NA
TCGA-SW-A7EA	0	0	1	0	STAD	NA	AC	NA	NA	NA	Gastric	Gastric_Antrum_and_Pylorus	0	MSI-H	SCNA-Low	MSI	T2	N0	M0	IB	GX	NA	61.04	Moldova	FEMALE	R0	579	Alive	NO	TUMOR_FREE	NA	NA	NO	NA	22.244	Hypermutated	TRUE	TRUE	TRUE	TRUE	0	0	0	80	80	40	0.212	2.04	0.66
TCGA-SW-A7EB	0	0	1	1	STAD	NA	AC	NA	NA	NA	Gastric	Gastric_Antrum_and_Pylorus	0	MSS	SCNA-High	CIN	T3	N2	M0	IIIA	G2	NA	45.11	Moldova	MALE	R0	176	Alive	NO	TUMOR_FREE	NA	NA	YES	NA	4.346	Non-hypermutated	FALSE	FALSE	FALSE	FALSE	0	1	1	80	80	40	0.291	2.83	0.22
TCGA-VQ-A8DT	0	0	1	1	STAD	NA	AC	NA	NA	NA	Gastric	Gastric_Fundus_and_Body	0	MSS	SCNA-High	CIN	T3	N3a	M0	IIIB	G3	NA	43.63	Brazil	MALE	R0	1484	Alive	YES	WITH_TUMOR	NA	NA	NO	NA	5.6	Non-hypermutated	FALSE	FALSE	FALSE	FALSE	0	1	0	70	70	40	0.193	2.12	0.9
TCGA-VQ-A8DU	0	0	1	1	STAD	NA	AC	NA	NA	NA	Gastric	Gastric_Antrum_and_Pylorus	0	MSS	SCNA-High	CIN	T3	N2	M0	IIIA	G2	NA	63.09	Brazil	MALE	R0	166	Dead	YES	WITH_TUMOR	NA	NA	NO	NA	4.855	Non-hypermutated	FALSE	FALSE	FALSE	FALSE	0	1	0	70	70	40	0.184	2.68	0.58
TCGA-VQ-A8DV	0	0	1	1	STAD	NA	AC	NA	NA	NA	Gastric	Gastric_Antrum_and_Pylorus	0	MSS	SCNA-High	CIN	T2	N0	M0	IB	G2	NA	48.27	Brazil	MALE	R0	403	Dead	YES	WITH_TUMOR	NA	NA	NO	NA	2.488	Non-hypermutated	FALSE	FALSE	FALSE	FALSE	0	1	0	80	80	40	0.206	4.09	0.58
TCGA-VQ-A8DZ	0	0	1	1	STAD	NA	AC	NA	NA	NA	Gastric	Gastric_Antrum_and_Pylorus	0	MSS	SCNA-High	CIN	T4	N3	M1	IV	G3	NA	70.81	Brazil	MALE	R2	396	Dead	NO	WITH_TUMOR	NA	NA	NO	NA	2.86	Non-hypermutated	FALSE	FALSE	FALSE	FALSE	1	1	1	80	80	40	0.264	2.66	0.63
TCGA-VQ-A8E0	0	0	1	1	STAD	NA	AC	NA	NA	NA	Gastric	Gastric_Fundus_and_Body	0	MSS	SCNA-High	CIN	T3	N2	M0	IIIA	G3	NA	68.03	Brazil	MALE	R0	562	Dead	YES	WITH_TUMOR	NA	NA	NO	NA	NA	NA	FALSE	FALSE	FALSE	FALSE	0	NA	NA	65	83	5	0.389	2.74	0.46
TCGA-VQ-A8E2	0	0	1	1	STAD	NA	AC	NA	NA	NA	Gastric	Gastric_Fundus_and_Body	0	MSS	SCNA-High	CIN	T3	N2	M0	IIIB	G2	NA	57.8	Brazil	MALE	R0	1319	Alive	NO	TUMOR_FREE	NA	NA	NO	NA	3.841	Non-hypermutated	FALSE	FALSE	FALSE	FALSE	0	1	0	60	100	10	0.262	4.29	0.39
TCGA-VQ-A8E3	0	0	1	0	STAD	NA	AC	NA	NA	NA	Gastric	Gastric_Antrum_and_Pylorus	0	MSI-H	SCNA-High	MSI	T3	N0	M0	IIA	G3	NA	79.18	Brazil	MALE	R0	661	Dead	YES	NA	NA	NA	NO	NA	NA	NA	TRUE	TRUE	TRUE	TRUE	0	NA	NA	80	100	4	0.315	2.26	0.6
TCGA-VQ-A8E7	0	0	1	1	STAD	NA	AC	NA	NA	Indeterminate	NA	Indeterminate_GE_Junction	0	MSS	SCNA-High	CIN	T3	N1	M1	IV	G2	NA	59.31	Brazil	MALE	R0	1138	Alive	YES	WITH_TUMOR	NA	NA	NO	NA	3.359	Non-hypermutated	FALSE	FALSE	FALSE	FALSE	1	1	0	60	70	4	0.193	2.06	0.66
TCGA-VQ-A8P2	0	0	1	0	STAD	NA	AC	NA	NA	NA	Gastric	Gastric_Fundus_and_Body	0	MSI-H	SCNA-Low	MSI	T4a	N1	M0	IIIA	G2	NA	68.8	Brazil	MALE	R0	1160	Alive	NO	TUMOR_FREE	NA	NA	NO	NA	244.221	Ultramutated	TRUE	TRUE	TRUE	TRUE	0	1	1	95	90	0	0.047	2.05	0.84
TCGA-VQ-A8P3	0	0	1	0	STAD	NA	AC	NA	NA	NA	Gastric	Gastric_Fundus_and_Body	0	MSS	SCNA-Low	GS	T4	N1	M0	IIIA	G2	NA	72.78	Brazil	MALE	R0	1132	Alive	NO	TUMOR_FREE	NA	NA	NO	NA	8.818	Non-hypermutated	FALSE	TRUE	FALSE	TRUE	0	0	0	70	60	0	0.224	NA	NA
TCGA-VQ-A8P5	0	0	1	1	STAD	NA	AC	NA	NA	NA	Gastric	Gastric_Fundus_and_Body	0	MSI-L	SCNA-High	CIN	T3	N0	M0	IIA	G3	NA	67.27	Brazil	MALE	R0	235	Dead	NO	NA	NA	NA	NO	NA	NA	NA	FALSE	FALSE	FALSE	FALSE	1	NA	NA	60	50	0	0.281	2.8	0.49
TCGA-VQ-A8P8	0	0	1	0	STAD	NA	AC	NA	NA	NA	Gastric	Gastric_Fundus_and_Body	0	MSS	SCNA-Low	GS	T4a	N0	M0	IIB	G2	NA	72.4	Brazil	FEMALE	R0	942	Alive	NO	TUMOR_FREE	NA	NA	NO	NA	NA	NA	FALSE	TRUE	FALSE	TRUE	0	NA	NA	60	50	0	0.432	NA	NA
TCGA-VQ-A8PB	0	0	1	0	STAD	NA	AC	NA	NA	NA	Gastric	Gastric_Antrum_and_Pylorus	0	MSI-H	SCNA-Low	MSI	T3	N0	M0	II	G2	NA	65.51	Brazil	FEMALE	R0	1043	Dead	NO	TUMOR_FREE	NA	NA	NO	NA	NA	NA	TRUE	FALSE	TRUE	FALSE	0	NA	NA	60	50	0	0.271	2.11	0.6
TCGA-VQ-A8PC	0	0	1	1	STAD	NA	AC	NA	NA	NA	Gastric	Gastric_Antrum_and_Pylorus	0	MSS	SCNA-High	CIN	T3	N1	M0	IIIA	G3	NA	65.47	Brazil	MALE	R0	1407	Dead	YES	WITH_TUMOR	NA	NA	NO	NA	NA	NA	FALSE	FALSE	FALSE	FALSE	0	NA	NA	90	85	0	0.395	1.79	0.34
TCGA-VQ-A8PD	0	0	1	0	STAD	NA	AC	NA	NA	NA	Gastric	Gastric_Fundus_and_Body	0	MSS	SCNA-Low	GS	T4a	N3	M0	IIIC	G2	NA	69.12	Brazil	MALE	R0	496	Dead	YES	WITH_TUMOR	NA	NA	NO	NA	NA	NA	FALSE	TRUE	FALSE	TRUE	0	NA	NA	80	70	0	0.554	2.12	0.17
TCGA-VQ-A8PE	0	0	1	1	STAD	NA	AC	NA	NA	Probable_gastric	Gastric	Gastric_GE_Junction	0	MSS	SCNA-High	CIN	T3	N3a	M0	IIIB	G3	NA	78.73	Brazil	MALE	R0	675	Dead	NO	WITH_TUMOR	NA	NA	NO	NA	4.359	Non-hypermutated	FALSE	FALSE	FALSE	FALSE	0	1	0	80	80	2	0.321	2.49	0.5
TCGA-VQ-A8PF	0	0	1	0	STAD	NA	AC	NA	NA	NA	Gastric	Gastric_Fundus_and_Body	1	MSS	SCNA-Low	EBV	T3	N3b	M0	IIIB	G3	NA	76.98	Brazil	MALE	R0	76	Dead	NO	TUMOR_FREE	NA	NA	NO	NA	NA	NA	FALSE	TRUE	FALSE	TRUE	0	NA	NA	75	75	2	0.41	2.08	0.45
TCGA-VQ-A8PH	0	0	1	1	STAD	NA	AC	NA	NA	NA	Gastric	Gastric_Antrum_and_Pylorus	0	MSS	SCNA-High	CIN	T3	N3	M0	IIIB	G2	NA	62.81	Brazil	MALE	R1	389	Dead	YES	WITH_TUMOR	NA	NA	NO	NA	NA	NA	FALSE	FALSE	FALSE	FALSE	0	NA	NA	65	65	6	0.262	3.11	0.52
TCGA-VQ-A8PJ	0	0	1	1	STAD	NA	AC	NA	NA	NA	Gastric	Gastric_Fundus_and_Body	0	MSS	SCNA-High	CIN	T4	N2	M1	IV	GX	NA	53.09	Brazil	MALE	R2	82	Dead	NO	WITH_TUMOR	NA	NA	NO	NA	NA	NA	FALSE	FALSE	FALSE	FALSE	1	NA	NA	85	85	3	0.117	4.54	0.61
TCGA-VQ-A8PK	0	0	1	1	STAD	NA	AC	NA	NA	Indeterminate	NA	Indeterminate_GE_Junction	0	MSS	SCNA-High	CIN	T3	N3a	M0	IIIB	G2	NA	58.64	Brazil	MALE	R0	543	Dead	YES	WITH_TUMOR	NA	NA	NO	NA	2.998	Non-hypermutated	FALSE	FALSE	FALSE	FALSE	0	1	0	70	70	3	0.193	1.6	0.65
TCGA-VQ-A8PM	0	0	1	1	STAD	NA	AC	NA	NA	Probable_gastric	Gastric	Gastric_GE_Junction	0	MSS	SCNA-High	CIN	T4	N3	M0	IV	G3	NA	56.58	Brazil	MALE	R0	57	Dead	NO	WITH_TUMOR	NA	NA	NO	NA	1.916	Non-hypermutated	FALSE	FALSE	FALSE	FALSE	1	1	0	70	70	3	0.48	1.79	0.3
TCGA-VQ-A8PO	0	0	1	0	STAD	NA	AC	NA	NA	NA	Gastric	Gastric_Antrum_and_Pylorus	0	MSI-H	SCNA-Low	MSI	T4a	N0	M0	IIB	G3	NA	74.61	Brazil	MALE	R0	282	Dead	YES	NA	NA	NA	NO	NA	NA	NA	TRUE	TRUE	TRUE	TRUE	0	NA	NA	75	75	3	0.339	2.06	0.55
TCGA-VQ-A8PP	0	0	1	0	STAD	NA	AC	NA	NA	NA	Gastric	Gastric_Fundus_and_Body	0	MSI-H	SCNA-Low	MSI	T4	N1	M0	IV	G2	NA	76.04	Brazil	MALE	R1	712	Dead	YES	WITH_TUMOR	NA	NA	NO	NA	NA	NA	TRUE	FALSE	TRUE	FALSE	0	NA	NA	60	60	5	0.315	2.14	0.58
TCGA-VQ-A8PQ	0	0	1	0	STAD	NA	AC	NA	NA	Probable_gastric	Gastric	Gastric_GE_Junction	0	MSS	SCNA-Low	GS	T4	N1	M1	IV	G2	NA	50.15	Brazil	FEMALE	R2	476	Dead	YES	WITH_TUMOR	NA	NA	NO	NA	0.805	Non-hypermutated	FALSE	FALSE	FALSE	FALSE	0	0	0	70	70	4	0.687	NA	NA
TCGA-VQ-A8PU	0	0	1	1	STAD	NA	AC	NA	NA	NA	Gastric	Gastric_Fundus_and_Body	0	MSS	SCNA-High	CIN	T4a	N1	M0	IIIA	G3	NA	72.9	Brazil	FEMALE	R0	832	Dead	NO	TUMOR_FREE	NA	NA	NO	NA	NA	NA	FALSE	FALSE	FALSE	FALSE	0	NA	NA	65	100	5	0.144	3.84	0.66
TCGA-VQ-A8PX	0	0	1	0	STAD	NA	AC	NA	NA	NA	Gastric	NA	0	MSI-H	SCNA-High	MSI	T1	N0	M0	IA	G2	NA	51.75	Brazil	MALE	R0	1964	Alive	NO	TUMOR_FREE	NA	NA	NO	NA	NA	NA	FALSE	FALSE	FALSE	FALSE	0	NA	NA	65	85	5	0.381	3.26	0.41
TCGA-VQ-A91A	0	0	1	1	STAD	NA	AC	NA	NA	NA	Gastric	Gastric_Fundus_and_Body	0	MSS	SCNA-High	CIN	T3	N3a	M0	IIIB	G1	NA	67.54	Brazil	MALE	R0	1200	Alive	NO	TUMOR_FREE	NA	NA	NO	NA	NA	NA	FALSE	FALSE	FALSE	FALSE	0	NA	NA	80	80	0	0.342	2.97	0.39
TCGA-VQ-A91D	0	0	1	0	STAD	NA	AC	NA	NA	NA	Gastric	Gastric_Fundus_and_Body	0	MSI-H	SCNA-Low	MSI	T4b	N2	M0	IIIC	G2	NA	70.33	Brazil	MALE	R0	356	Dead	YES	WITH_TUMOR	NA	NA	NO	NA	NA	NA	FALSE	TRUE	FALSE	TRUE	0	NA	NA	70	100	4	0.245	1.98	0.7
TCGA-VQ-A91K	0	0	1	0	STAD	NA	AC	NA	NA	NA	Gastric	Gastric_Antrum_and_Pylorus	0	MSI-H	SCNA-Low	MSI	T3	N1	M0	IIIA	G2	NA	69.61	Brazil	MALE	R0	1862	Alive	NO	TUMOR_FREE	NA	NA	NO	NA	NA	NA	TRUE	TRUE	TRUE	TRUE	0	NA	NA	75	33	20	0.165	1.98	0.72
TCGA-VQ-A91N	0	0	1	1	STAD	NA	AC	NA	NA	NA	Gastric	Gastric_Antrum_and_Pylorus	0	MSS	SCNA-High	CIN	T4	N3	M0	IV	G2	NA	59.56	Brazil	FEMALE	R0	570	Dead	YES	WITH_TUMOR	NA	NA	NO	NA	NA	NA	FALSE	FALSE	FALSE	FALSE	0	NA	NA	90	75	5	0.202	NA	NA
TCGA-VQ-A91Q	0	0	1	1	STAD	NA	AC	NA	NA	Probable_gastric	Gastric	Gastric_GE_Junction	0	MSS	SCNA-High	CIN	T3	N3	M0	IV	G3	NA	61.06	Brazil	MALE	R0	633	Dead	YES	WITH_TUMOR	NA	NA	NO	NA	3.526	Non-hypermutated	FALSE	FALSE	FALSE	FALSE	0	0	0	80	80	40	0.122	1.85	0.71
TCGA-VQ-A91S	0	0	1	1	STAD	NA	AC	NA	NA	NA	Gastric	Gastric_Fundus_and_Body	0	MSS	SCNA-High	CIN	T4b	N1	M0	IIIB	GX	NA	63.48	Brazil	MALE	R0	1000	Alive	NO	TUMOR_FREE	NA	NA	NO	NA	NA	NA	FALSE	FALSE	FALSE	FALSE	1	NA	NA	70	70	40	0.306	2.44	0.6
TCGA-VQ-A91U	0	0	1	1	STAD	NA	AC	NA	NA	Probable_gastric	Gastric	Gastric_GE_Junction	0	MSS	SCNA-High	CIN	T3	N1	M0	IIIA	G2	NA	78.83	Brazil	MALE	R0	52	Dead	NA	NA	NA	NA	NO	NA	4.831	Non-hypermutated	FALSE	FALSE	FALSE	FALSE	0	1	0	65	90	5	0.146	3.53	0.56
TCGA-VQ-A91V	0	0	1	1	STAD	NA	AC	NA	NA	Indeterminate	NA	Indeterminate_GE_Junction	0	MSS	SCNA-High	CIN	T3	N2	M0	IIIA	G2	NA	58.88	Brazil	MALE	R0	1297	Alive	YES	WITH_TUMOR	NA	NA	NO	NA	7.746	Non-hypermutated	FALSE	FALSE	FALSE	FALSE	0	1	0	60	100	5	0.078	1.85	0.86
TCGA-VQ-A91W	0	0	1	0	STAD	NA	AC	NA	NA	NA	Gastric	Gastric_Fundus_and_Body	1	MSI-L	SCNA-Low	EBV	T3	N1	M0	IIIA	G2	NA	30.02	Brazil	MALE	R0	1851	Alive	NO	NA	NA	NA	NO	NA	NA	NA	FALSE	TRUE	FALSE	TRUE	0	NA	NA	65	100	3	0.345	2.13	0.55
TCGA-VQ-A91X	0	0	1	1	STAD	NA	AC	NA	NA	NA	Gastric	Gastric_Antrum_and_Pylorus	0	MSI-L	SCNA-High	CIN	T3	N2	M0	IIIB	G3	NA	74.78	Brazil	MALE	R0	289	Dead	NO	TUMOR_FREE	NA	NA	NO	NA	NA	NA	FALSE	FALSE	FALSE	FALSE	1	NA	NA	70	100	3	0.117	4.13	0.53
TCGA-VQ-A91Y	0	0	1	1	STAD	NA	AC	NA	NA	NA	Gastric	Gastric_Antrum_and_Pylorus	0	MSS	SCNA-High	CIN	T4a	N3b	M0	IIIC	G3	NA	67.83	Brazil	MALE	R2	296	Dead	YES	WITH_TUMOR	NA	NA	NO	NA	NA	NA	FALSE	FALSE	FALSE	FALSE	0	NA	NA	60	100	4	0.338	1.83	0.42
TCGA-VQ-A91Z	0	0	1	1	STAD	NA	AC	NA	NA	NA	Gastric	Gastric_Antrum_and_Pylorus	0	MSS	SCNA-High	CIN	T3	N1	M0	IIIA	G2	NA	67.49	Brazil	FEMALE	R0	1690	Alive	NO	WITH_TUMOR	NA	NA	NO	NA	NA	NA	FALSE	FALSE	FALSE	FALSE	0	NA	NA	75	100	4	0.111	2.87	0.77
TCGA-VQ-A922	0	0	1	1	STAD	NA	AC	NA	NA	NA	Gastric	Gastric_Antrum_and_Pylorus	0	MSI-L	SCNA-High	CIN	T4	N1	M0	IV	G2	NA	70.36	Brazil	MALE	R0	275	Dead	YES	NA	NA	NA	NO	NA	NA	NA	FALSE	FALSE	FALSE	FALSE	1	NA	NA	70	60	0	0.189	NA	NA
TCGA-VQ-A923	0	0	1	0	STAD	NA	AC	NA	NA	NA	Gastric	Gastric_Fundus_and_Body	1	MSS	SCNA-High	EBV	T3	N1	M0	IIIA	G3	NA	90	Brazil	MALE	R0	61	Dead	NO	TUMOR_FREE	NA	NA	NO	NA	NA	NA	FALSE	TRUE	FALSE	TRUE	0	NA	NA	80	70	0	0.329	4.1	0.41
TCGA-VQ-A924	0	0	1	0	STAD	NA	AC	NA	NA	NA	Gastric	Gastric_Antrum_and_Pylorus	0	MSI-H	SCNA-Low	MSI	T3	N0	M0	II	G2	NA	69.41	Brazil	MALE	R0	1686	Dead	YES	WITH_TUMOR	NA	NA	NO	NA	NA	NA	TRUE	TRUE	TRUE	TRUE	0	NA	NA	80	70	0	0.345	1.99	0.6
TCGA-VQ-A925	0	0	1	1	STAD	NA	AC	NA	NA	NA	Gastric	Gastric_Antrum_and_Pylorus	0	MSS	SCNA-High	CIN	T3	N2	M0	IIIA	G2	NA	66.34	Brazil	MALE	R2	138	Dead	NO	WITH_TUMOR	NA	NA	NO	NA	NA	NA	FALSE	FALSE	FALSE	FALSE	1	NA	NA	60	50	0	0.15	4.9	0.52
TCGA-VQ-A927	0	0	1	0	STAD	NA	AC	NA	NA	NA	Gastric	Gastric_Fundus_and_Body	0	MSS	SCNA-Low	GS	T3	N3	M0	IIIB	G1	NA	81.25	Brazil	MALE	R1	200	Dead	NO	WITH_TUMOR	NA	NA	NO	NA	NA	NA	FALSE	FALSE	FALSE	FALSE	0	NA	NA	60	50	80	0.366	NA	NA
TCGA-VQ-A928	0	0	1	1	STAD	NA	AC	NA	NA	NA	Gastric	Gastric_Fundus_and_Body	0	MSS	SCNA-High	CIN	T3	N3	M0	IV	G2	NA	49.44	Brazil	MALE	R0	174	Dead	YES	WITH_TUMOR	NA	NA	NO	NA	NA	NA	FALSE	FALSE	FALSE	FALSE	0	NA	NA	60	60	5	0.274	NA	NA
TCGA-VQ-A92D	0	0	1	1	STAD	NA	AC	NA	NA	Indeterminate	NA	Indeterminate_GE_Junction	0	MSI-L	SCNA-High	CIN	T2b	N0	M0	IB	G2	NA	67.34	Brazil	MALE	R0	2032	Alive	NO	TUMOR_FREE	NA	NA	NO	NA	4.47	Non-hypermutated	FALSE	TRUE	FALSE	TRUE	1	0	0	75	75	4	0.12	NA	NA
TCGA-VQ-A94O	0	0	1	1	STAD	NA	AC	NA	NA	NA	Gastric	Gastric_Antrum_and_Pylorus	0	MSS	SCNA-High	CIN	T4a	N3	M0	IIIC	G2	NA	74.76	Brazil	MALE	R0	640	Dead	YES	WITH_TUMOR	NA	NA	NO	NA	NA	NA	FALSE	FALSE	FALSE	FALSE	0	NA	NA	80	82	15	0.186	3.92	0.63
TCGA-VQ-A94P	0	0	1	0	STAD	NA	AC	NA	NA	NA	Gastric	Gastric_Fundus_and_Body	0	MSS	SCNA-Low	GS	T4	NX	MX	IV	GX	NA	57.56	Brazil	MALE	R2	81	Dead	NO	WITH_TUMOR	NA	NA	NO	NA	NA	NA	FALSE	FALSE	FALSE	FALSE	0	NA	NA	75	15	12	0.328	NA	NA
TCGA-VQ-A94R	0	0	1	1	STAD	NA	AC	NA	NA	NA	Gastric	Gastric_Antrum_and_Pylorus	0	MSI-L	SCNA-High	CIN	T4a	N2	M0	IV	G2	NA	63.65	Brazil	MALE	R0	1294	Dead	YES	WITH_TUMOR	NA	NA	NO	NA	NA	NA	FALSE	FALSE	FALSE	FALSE	0	NA	NA	85	32	10	0.159	2.42	0.68
TCGA-VQ-A94T	0	0	1	1	STAD	NA	AC	NA	NA	Probable_gastric	Gastric	Gastric_GE_Junction	0	MSI-L	SCNA-High	CIN	T3	N2	M0	IIIB	G3	NA	73.11	Brazil	MALE	R0	342	Dead	YES	WITH_TUMOR	NA	NA	NO	NA	2.693	Non-hypermutated	FALSE	FALSE	FALSE	FALSE	0	0	0	90	75	8	0.126	3.09	0.75
TCGA-VQ-A94U	0	0	1	1	STAD	NA	AC	NA	NA	NA	Gastric	Gastric_Antrum_and_Pylorus	0	MSS	SCNA-High	CIN	T4a	N0	M0	IIB	G3	NA	70.98	Brazil	MALE	R0	819	Alive	NO	TUMOR_FREE	NA	NA	NO	NA	NA	NA	FALSE	FALSE	FALSE	FALSE	0	NA	NA	96	79	2	0.095	2.71	0.64
TCGA-VQ-AA64	0	0	1	1	STAD	NA	AC	NA	NA	Gastric	Gastric	Gastric_GE_Junction	0	MSS	SCNA-High	CIN	T3	N2	M0	IIIB	G2	NA	68.75	Brazil	MALE	R0	560	Dead	NA	WITH_TUMOR	NA	NA	NO	NA	8.606	Non-hypermutated	FALSE	FALSE	FALSE	FALSE	0	0	0	60	60	40	0.234	1.87	0.59
TCGA-VQ-AA68	0	0	1	1	STAD	NA	AC	NA	NA	Probable_gastric	Gastric	Gastric_GE_Junction	0	MSS	SCNA-High	CIN	T4a	N3	M0	IIIC	G2	NA	52.85	Brazil	FEMALE	R0	1328	Alive	NO	TUMOR_FREE	NA	NA	NO	NA	5.275	Non-hypermutated	FALSE	TRUE	FALSE	TRUE	0	1	0	70	70	40	0.276	7.92	0.59
TCGA-VQ-AA69	0	0	1	0	STAD	NA	AC	NA	NA	Probable_gastric	Gastric	Gastric_GE_Junction	1	MSS	SCNA-Low	EBV	T3	N2	M0	IIIA	G2	NA	35.83	Brazil	MALE	R0	864	Alive	NO	TUMOR_FREE	NA	NA	NO	NA	2.415	Non-hypermutated	FALSE	TRUE	FALSE	TRUE	0	0	0	70	70	40	0.097	2	0.85
TCGA-VQ-AA6A	0	0	1	1	STAD	NA	AC	NA	NA	Probable_gastric	Gastric	Gastric_GE_Junction	0	MSS	SCNA-High	CIN	T4	N3a	M0	IIIC	G2	NA	56.85	Brazil	MALE	R0	1184	Alive	NO	TUMOR_FREE	NA	NA	NO	NA	3.443	Non-hypermutated	FALSE	TRUE	FALSE	TRUE	0	1	0	70	70	40	0.108	2.07	0.8
TCGA-VQ-AA6B	0	0	1	1	STAD	NA	AC	NA	NA	Probable_gastric	Gastric	Gastric_GE_Junction	0	MSS	SCNA-High	CIN	T3	N2	M0	IIIB	G2	NA	48.88	Brazil	MALE	R0	1002	Alive	NO	TUMOR_FREE	NA	NA	NO	NA	2.804	Non-hypermutated	FALSE	FALSE	FALSE	FALSE	1	1	0	70	70	40	0.093	3.18	0.74
TCGA-VQ-AA6D	0	0	1	0	STAD	NA	AC	NA	NA	NA	Gastric	Gastric_Antrum_and_Pylorus	0	MSI-H	SCNA-High	MSI	T4a	N1	M0	IIIA	G2	NA	52.27	Brazil	FEMALE	R0	521	Alive	NO	TUMOR_FREE	NA	NA	NO	NA	NA	NA	TRUE	FALSE	TRUE	FALSE	1	NA	NA	70	98	3	0.178	NA	NA
TCGA-VQ-AA6F	0	0	1	1	STAD	NA	AC	NA	NA	Probable_gastric	Gastric	Gastric_GE_Junction	0	MSS	SCNA-High	CIN	T3	N1	M0	IIB	G2	NA	57.96	Brazil	MALE	R0	1646	Alive	NO	TUMOR_FREE	NA	NA	NO	NA	1.749	Non-hypermutated	FALSE	FALSE	FALSE	FALSE	0	0	0	60	60	40	0.46	1.6	0.34
TCGA-VQ-AA6G	0	0	1	1	STAD	NA	AC	NA	NA	Probable_gastric	Gastric	Gastric_GE_Junction	0	MSS	SCNA-High	CIN	T3	N0	M0	IIA	G2	NA	68.7	Brazil	MALE	R0	792	Dead	YES	WITH_TUMOR	NA	NA	NO	NA	4.109	Non-hypermutated	FALSE	TRUE	FALSE	TRUE	1	1	0	60	100	5	0.223	1.97	0.62
TCGA-VQ-AA6I	0	0	1	1	STAD	NA	AC	NA	NA	Probable_gastric	Gastric	Gastric_GE_Junction	0	MSS	SCNA-High	CIN	T3	N3	M0	IIIB	G3	NA	68.7	Brazil	MALE	R0	491	Dead	YES	WITH_TUMOR	NA	NA	NO	NA	3.665	Non-hypermutated	FALSE	FALSE	FALSE	FALSE	0	1	0	65	100	3	0.201	2.95	0.46
TCGA-VQ-AA6J	0	0	1	1	STAD	NA	AC	NA	NA	Probable_gastric	Gastric	Gastric_GE_Junction	0	MSS	SCNA-High	CIN	T4a	N2	M0	IIIB	G3	NA	75.31	Brazil	MALE	R0	838	Alive	NO	TUMOR_FREE	NA	NA	NO	NA	4.442	Non-hypermutated	FALSE	TRUE	FALSE	TRUE	0	0	0	60	60	5	0.479	1.82	0.35
TCGA-VQ-AA6K	0	0	1	1	STAD	NA	AC	NA	NA	Probable_gastric	Gastric	Gastric_GE_Junction	0	MSS	SCNA-High	CIN	T4a	N3a	M0	IIIC	G3	NA	59.96	Brazil	MALE	R1	378	Dead	YES	WITH_TUMOR	NA	NA	NO	NA	2.61	Non-hypermutated	FALSE	FALSE	FALSE	FALSE	0	0	0	60	75	5	0.246	1.67	0.61
TCGA-ZA-A8F6	0	0	1	0	STAD	NA	AC	NA	NA	NA	Gastric	Gastric_Antrum_and_Pylorus	0	MSS	SCNA-Low	GS	T2	N0	MX	IB	G2	NA	71.52	United_States	MALE	R0	525	Alive	NO	TUMOR_FREE	NA	NA	YES	NA	1.437	Non-hypermutated	FALSE	FALSE	FALSE	FALSE	0	0	0	80	47	14	0.248	2.18	0.4
TCGA-ZQ-A9CR	0	0	1	1	STAD	NA	AC	NA	NA	NA	Gastric	Gastric_Antrum_and_Pylorus	0	MSI-L	SCNA-High	CIN	T4a	N3	MX	IIIC	G3	NA	79.69	United_Kingdom	FEMALE	R0	24	Dead	NO	NA	NA	NA	NO	NA	NA	NA	FALSE	FALSE	FALSE	FALSE	0	NA	NA	70	70	40	0.343	2.79	0.33
[truncated: 22 more columns]
