# Supplementary material for: Integrated genomic characterization of oesophageal carcinoma
Source: Nature. Author manuscript; Available in PMC 2017 Oct 22. (PMC5651175; doi:10.1038/nature20805)
Supplement: Supp Table 2 [file NIHMS905030-supplement-Supp_Table_2.xlsx]

## Sheet: EAC Amp
cytoband	17q12	8q24.21	6p21.1	8p23.1	12p12.1	11q13.3	19q12	18q11.2	7q21.2	7p11.2	15q26.1	12q15	3q26.2	1q42.3	5p12	1p36.22	9p13.3	19p13.2	13q14.11	7p15.3	1q23.3	Xq28	6q12	3p22.3	4q32.1	9q34.3	2q12.2
q value	2.878e-22	1.2416e-17	7.5126e-15	2.6728e-13	3.3801e-10	1.9054e-08	6.6087e-08	1.375e-07	1.8617e-06	2.4258e-06	0.00011346	0.00013541	0.0022958	0.0032788	0.016796	0.023763	0.036308	0.048864	0.058117	0.040256	0.011805	0.11512	0.11043	0.16929	0.18755	0.21032	0.22711
residual q value	2.878e-22	1.2416e-17	8.8653e-15	2.6728e-13	5.5524e-10	1.9054e-08	6.6087e-08	1.375e-07	2.7638e-06	1.1489e-05	0.00011346	0.00016764	0.0022958	0.011863	0.016796	0.023763	0.036308	0.048864	0.058117	0.067272	0.072086	0.11512	0.14761	0.16929	0.18755	0.21032	0.22711
wide peak boundaries	chr17:37737580-37930169	chr8:128702020-128724664	chr6:43819642-43989449	chr8:11384714-12562991	chr12:24880663-25702788	chr11:69647998-70241934	chr19:30256150-30560264	chr18:19677024-19790248	chr7:92075496-93080847	chr7:54596437-55454266	chr15:91063142-91228892	chr12:69555558-70384266	chr3:167781299-171942721	chr1:234877685-235040674	chr5:39227353-50133343	chr1:9945582-11956568	chr9:35591040-35645225	chr19:7296453-7397014	chr13:41092804-43943414	chr7:21686134-27613011	chr1:161242833-161282383	chrX:152854135-153242563	chr6:63915385-64323832	chr3:33889088-34810988	chr4:156921732-161326570	chr9:140037030-140219867	chr2:106152996-106828666
genes in wide peak	ERBB2	[MYC]	C6orf223	BLK	BCAT1	hsa-mir-548k	CCNE1	GATA6	CALCR	EGFR	CRTC3	hsa-mir-1279	hsa-mir-569	[LOC100506810]	hsa-mir-1274a	hsa-mir-1273d	CD72	[INSR]	hsa-mir-3168	hsa-mir-196b	MPZ	ABCD1	PTP4A1	PDCD6IP	ETFDH	GRIN1	NCK2
	GRB7		LOC100132354	CTSB	KRAS	PPFIA1	URI1		CDK6	SEC61G		LYZ	hsa-mir-551b		C6	CLCN6	TESK1		hsa-mir-621	hsa-mir-148a	PCP4L1	ARHGAP4	LGSN		GLRB	SSNA1	UXS1
	NEUROD2			FDFT1	LRMP	FADD			PEX1	LANCL2		YEATS4	MECOM		C7	CORT	MIR4667		ELF1	CLK2P		AVPR2			GRIA2	TUBB4B	C2orf40
	PNMT			GATA4	CASC1	ANO1			SAMD9	VSTM2A		CCT2	CLDN11		C9	DFFA			FOXO1	DFNA5		DUSP9			PPID	COBRA1	LOC285000
	TCAP			LINC00208	LYRM5	MIR548K			CCDC132	LOC285878		FRS2	PLD1		DAB2	MTOR			TNFSF11	EVX1		HCFC1			RAPGEF2	NDOR1
	STARD3			FAM86B1	IFLTD1				GATAD1			CPSF6	PRKCI		FGF10	MTHFR			MTRF1	HNRNPA2B1		IDH3G			FAM198B	ANAPC2
	IKZF3			DEFB109P1	C12orf77				RBM48			RAB3IP	SKIL		FYB	NPPA			SLC25A15	HOXA1		L1CAM			TMEM144	C9orf167
	PPP1R1B			DEFB130					MGC16142			BEST3	SLC2A2		GHR	NPPB			MRPS31	HOXA2		PLXNB3			PDGFC	EXD3
	MIEN1			NEIL2					SAMD9L			LRRC10	TERC		HMGCS1	PEX14			WBP4	HOXA3		RENBP			FNIP2	TMEM203
	PGAP3			USP17L2					HEPACAM2			MIR1279	SEC62		OXCT1	PGD			AKAP11	HOXA4		SLC6A8			RXFP1	SLC34A3
	MIR4728			FAM90A25P					FAM133B			MIR3913-2	TNIK		PRKAA1	EXOSC10			KIAA0564	HOXA5		SSR4			C4orf45	TPRN
				LOC392196					LOC728066			MIR3913-1	GPR160		PTGER4	SRM			C13orf15	HOXA6		NAA10			C4orf46	C9orf169
				DEFB135									GOLIM4		RPL37	ANGPTL7			DNAJC15	HOXA7		TMEM187			LOC340017	LRRC26
				DEFB136									MYNN		SEPP1	UBE4B			ENOX1	HOXA9		BCAP31			MIR3688-1	FAM166A
				DEFB134									EIF5A2		ZNF131	MAD2L2			NAA16	HOXA10		SRPK3			MIR3688-2	C9orf173
				FAM86B2									SLC7A14		PAIP1	MASP2			KBTBD7	HOXA11		PDZD4				NRARP
				ZNF705D									FNDC3B		MRPS30	KIF1B			KBTBD6	HOXA13		FAM58A				RNF224
				FAM66D									LRRC31		NNT	TARDBP			EPSTI1	IL6		PNCK				RNF208
				FAM66A									PHC3		TTC33	FBXO2			FAM216B	NPY						LOC100129722
				LOC100133267									ARPM1		FBXO4	FBXO6			DGKH	DNAH11						MIR3621
				LOC100506990									EGFEM1P		CCL28	UBIAD1			SUGT1P3	SKAP2
													LRRC34		C5orf28	CASZ1			MIR621	NFE2L3
													RPL22L1		PARP8	CTNNBIP1			MIR320D1	RAPGEF5
													LRRIQ4		CARD6	AGTRAP			OR7E37P	KIAA0087
													SAMD7		EMB	PTCHD2			LOC100507240	GPNMB
													TMEM212		HEATR7B2	NMNAT1			LOC100616668	IGF2BP3
													MIR551B		LOC153684	LZIC				NUPL2
													MIR569		NIM1	FBXO44				HIBADH
													LOC100128164		C5orf51	RBP7				CBX3
															PLCXD3	C1orf127				OSBPL3
															HCN1	C1orf187				SNX10
															C5orf34	APITD1				TRA2A
															C5orf39	NPPA-AS1				MPP6
															SNORD72	APITD1-CORT				CYCS
															LOC648987					TOMM7
															CCDC152					CDCA7L
															LOC100132356					KLHL7
															LOC100506548					STK31
																				NPVF
																				FAM126A
																				CCDC126
																				C7orf30
																				C7orf31
																				HOXA11-AS1
																				STEAP1B
																				RPS2P32
																				C7orf71
																				C7orf46
																				MIR148A
																				LOC441204
																				MIR196B
																				SNORD93
																				LOC100133311
																				HOTTIP
																				LOC100506178
																				HOTAIRM1
																				HOXA10-HOXA9
																				KLHL7-AS1

## Sheet: EAC Del
cytoband	16q23.1	Xp21.1	4q22.1	5q11.2	7q31.1	6p25.3	9p21.3	3p14.2	18q21.2	21q22.12	20p12.1	3q26.31	21q11.2	10q23.31	9p23	16p13.3	19p13.3	1p36.11	11q25	1q44	2q36.1	7q36.3	11p15.5	13q21.2	14q23.3	6q26	22q11.1	15q11.2	17p12	1q44	19p13.2	1p12	4q34.3	8p12	10p15.3	12q21.2	6q16.1
q value	3.7265e-79	2.9242e-33	3.3166e-33	8.6658e-23	2.2049e-21	1.4346e-16	1.6111e-20	3.5112e-12	4.26e-12	1.3829e-11	1.1954e-08	0.00023017	0.00031455	0.0024721	1.9144e-06	0.003805	0.0015966	0.0021168	0.0067488	0.00050547	0.015477	1.7281e-07	0.042871	0.050896	0.059175	0.031818	0.069268	0.079498	0.098687	0.00034978	0.031818	0.080353	0.0042485	0.20153	0.20251	0.21455	0.14822
residual q value	3.7265e-79	2.9242e-33	1.3101e-32	8.6658e-23	5.7537e-18	1.4346e-16	1.1012e-15	3.5112e-12	4.26e-12	5.9656e-11	1.1954e-08	0.00023017	0.00062793	0.002442	0.0033652	0.003805	0.0056198	0.0065215	0.0067488	0.013772	0.015708	0.042796	0.042796	0.051927	0.060726	0.068292	0.069268	0.079923	0.096502	0.12227	0.16179	0.16536	0.19767	0.19767	0.20774	0.21316	0.23653
wide peak boundaries	chr16:78129058-79627770	chrX:30870233-32661893	chr4:91148280-93240505	chr5:58260298-59787985	chr7:110725672-111366370	chr6:1608837-2252425	chr9:21865498-22448737	chr3:59034763-61547330	chr18:48472083-48705371	chr21:36154821-36413738	chr20:14690293-15165995	chr3:173999806-175760559	chr21:1-19290232	chr10:86277674-92501260	chr9:7799607-12693402	chr16:1-2527074	chr19:1103802-1210605	chr1:26322849-31653987	chr11:120006706-135006516	chr1:245282267-245913707	chr2:204826225-243199373	chr7:138358457-159138663	chr11:1-1249371	chr13:53419193-90884270	chr14:66963153-67658112	chr6:161693099-163153207	chr22:1-22096801	chr15:1-48012895	chr17:10558734-17208231	chr1:245864790-247052144	chr19:11040707-11207540	chr1:57430912-149898950	chr4:170674827-191154276	chr8:1-48101792	chr10:1-32561369	chr12:1-133851895	chr6:50806238-161416444
genes in wide peak	WWOX	hsa-mir-548f-5	FAM190A	hsa-mir-582	LRRN3	FOXC1	CDKN2A	FHIT	SMAD4	RUNX1	MACROD2-AS1	NAALADL2	hsa-mir-125b-2	hsa-mir-107	PTPRD	hsa-mir-940	GPX4	hsa-mir-1976	hsa-mir-3167	KIF26B	hsa-mir-3133	hsa-mir-595	hsa-mir-210	hsa-mir-622	GPHN	PARK2	hsa-mir-130b	hsa-mir-147b	hsa-mir-1288	SCCPDH	SMARCA4	hsa-mir-3118-3	hsa-mir-1305	hsa-mir-486	hsa-mir-938	hsa-mir-4304	hsa-mir-1202
		DMD		PDE4D		GMDS	CDKN2B		ELAC1	RUNX1-IT1		MIR4789	hsa-let-7c	hsa-mir-346		hsa-mir-1225	SBNO2	CD52	hsa-mir-100		hsa-mir-149	hsa-mir-153-2	AP2A2	hsa-mir-3169			hsa-mir-649	hsa-mir-1282	hsa-mir-548h-3	TFB2M		hsa-mir-3118-2	hsa-mir-4276	hsa-mir-3148	hsa-mir-604	hsa-mir-1178	hsa-mir-1273c
		FTHL17		PART1			C9orf53						hsa-mir-3118-5	ACTA2		hsa-mir-3177		RCC1	ACRV1		hsa-mir-4269	hsa-mir-671	CD151	hsa-mir-1297			hsa-mir-1286	hsa-mir-627	hsa-mir-744	SMYD3		hsa-mir-3118-1	hsa-mir-548t	hsa-mir-4288	hsa-mir-603	hsa-mir-620	hsa-mir-3145
							CDKN2B-AS1						hsa-mir-3156-3	FAS		hsa-mir-662		EPB41	APLP2		hsa-mir-562	hsa-mir-1975	DRD4	KLF5			hsa-mir-1306	hsa-mir-4310	ADORA2B	LOC149134		hsa-mir-942	AGA	hsa-mir-4287	hsa-mir-1915	hsa-mir-1302-1	hsa-mir-548a-2
													BAGE	BMPR1A		hsa-mir-3176		EXTL1	CHEK1		hsa-mir-1471	hsa-mir-548f-4	HRAS	BTF3P11			hsa-mir-185	hsa-mir-626	COX10	CNST		hsa-mir-320b-1	SLC25A4	hsa-mir-548h-4	hsa-mir-511-2	hsa-mir-619	hsa-mir-588
													CXADR	GLUD1		ABCA3		EYA3	ETS1		hsa-mir-1244-1	ABP1	IRF7	CLN5			hsa-mir-648	hsa-mir-1233-2	DNAH9	LOC255654		hsa-mir-4256	CASP3	hsa-mir-320a	hsa-mir-511-1	hsa-mir-1827	hsa-mir-3144
													HSPA13	GRID1		ARHGDIG		FGR	FLI1		hsa-mir-4268	BRAF	MUC2	DACH1			hsa-mir-3198	hsa-mir-1233-1	MEIS3P1			hsa-mir-197	DCTD	hsa-mir-548v	hsa-mir-1265	hsa-mir-4303	hsa-mir-548b
													TPTE	IFIT2		CCNF		IFI6	GRIK4		hsa-mir-3132	CASP2	MUC6	EDNRB			ARVCF	hsa-mir-211	PMP22			hsa-mir-553	F11	hsa-mir-383	hsa-mir-548q	hsa-mir-135a-2	hsa-mir-587
													NRIP1	IFIT1		CLCN7		SFN	HSPA8		hsa-mir-153-1	CDK5	POLR2L	LMO7			ATP6V1E1	hsa-mir-1268	SCO1			hsa-mir-137	ACSL1	hsa-mir-598	hsa-mir-3155	hsa-mir-1251	hsa-mir-2113
													BTG3	IFIT3		ECI1		GPR3	STT3A		hsa-mir-3131	CLCN1	PSMD13	PCDH9			BID	hsa-mir-3118-6	MAP2K4			hsa-mir-760	FAT1	hsa-mir-1322	ADARB2	hsa-mir-331	hsa-mir-4282
													USP25	LIPA		DNASE1L2		HMGN2	KCNJ1		hsa-mir-26b	DPP6	RNH1	POU4F1			COMT	hsa-mir-3118-4	UBB			hsa-mir-186	FRG1	hsa-mir-4286	ATP5C1	hsa-mir-492	hsa-mir-30a
													RBM11	PTEN		E4F1		MATN1	KCNJ5		hsa-mir-548f-2	EN2	RPLP2	ATXN8OS			CRKL	ACTC1	ZNF18			hsa-mir-1262	GPM6A	hsa-mir-124-1	BMI1	hsa-mir-618	hsa-mir-30c-2
													CHODL-AS1	SNCG		GFER		OPRD1	VWA5A		hsa-mir-1302-4	EPHA1	SCT	UCHL3			GGT3P	APBA2	COPS3			hsa-mir-3117	HMGB2	hsa-mir-597	CACNB2	hsa-mir-617	hsa-mir-548u
													C21orf15	LIPF		HAGH		PPP1R8	NFRKB		hsa-mir-2355	EPHB6	TALDO1	SCEL			GP1BB	B2M	PIGL			hsa-mir-101-1	HPGD	hsa-mir-548i-3	CALML3	hsa-mir-1252	hsa-mir-133b
													C21orf91	CH25H		HBA1		PTAFR	NRGN		hsa-mir-3130-4	EZH2	TSPAN4	TBC1D4			GSC2	NBEAP1	NCOR1			hsa-mir-3116-2	HSP90AA4P	hsa-mir-596	AKR1C4	hsa-mir-1279	ACAT2
													SAMSN1	PAPSS2		HBA2		RPA2	OPCML		AAMP	GBX1	RASSF7	SPRY2			SERPIND1	BUB1B	CCDC144A			ABCA4	ING2	NAT1	KLF6	hsa-mir-548c	AIM1
													BAGE5	MINPP1		HBM		RPS6KA1	SC5DL		ACADL	MNX1	IFITM1	PIBF1			PI4KA	CAPN3	ARHGAP44			ACADM	IRF2	NAT2	MAP3K8	hsa-let-7i	AMD1
													BAGE4	KIF20B		HBQ1		SRSF4	ST3GAL4		AGXT	HTR5A	IFITM3	OLFM4			2016-09-05	CHRM5	HS3ST3B1			ADORA3	KLKB1	ADRA1A	AKR1C1	hsa-mir-26a-2	ARG1
													BAGE3	C10orf116		HBZ		SLC9A1	SORL1		ALPI	INSIG1	DEAF1	KLF12			PRODH	CHRNA7	HS3ST3A1			AGL	MTNR1A	ADRB3	AKR1C2	hsa-mir-616	BAI3
													BAGE2	LDB3		IGFALS		TAF12	SRPR		ALPP	KCNH2	IFITM2	DIS3			RANBP1	CKMT1B	TRIM16			AK4	TLR3	ANGPT2	TRDMT1	hsa-mir-1228	BCKDHB
													ANKRD30BP2	WAPAL		MPG		SLC30A2	ST14		ALPPL2	KEL	PKP3	MYCBP2			SLC7A4	EPB42	MPRIP			ALX3	VEGFC	ANK1	GAD2	hsa-mir-148b	PRDM1
													LIPI	IFIT5		NDUFB10		LAPTM5	TECTA		ATIC	NDUFB2	SIRT3	SLITRK5			SLC25A1	GABRA5	TNFRSF13B			AMPD1	GLRA3	ASAH1	GATA3	hsa-mir-615	BMP5
													ABCC13	PANK1		NME3		ARID1A	ZNF202		KIF1A	NOS3	BET1L	FBXL3			TBX1	GABRB3	SNORD49A			AMPD2	SORBS2	ATP6V1B2	GDI2	hsa-mir-196a-2	DST
													C21orf91-OT1	FAM35A		NME4		SNHG3	BARX2		BARD1	PIP	CEND1	PCDH17			CLDN5	GABRG3	TRPV2			AMY1A	SAP30	BLK	IDI1	hsa-mir-1293	CCNC
													POTED	RNLS		NTHL1		NR0B2	EI24		BCS1L	PRSS1	CDHR5	NDFIP2			HIRA	GANC	TTC19			AMY1B	HAND2	BMP1	IL2RA	hsa-mir-1291	CGA
													LOC388813	STAMBPL1		NTN3		FCN3	FEZ1		BOK	PRSS2	PIDD	KLHL1			UBE2L3	GATM	C17orf48			AMY1C	MFAP3L	POLR3D	IL15RA	hsa-mir-4302	CNR1
													LINC00478	MMRN2		PKD1		MAP3K6	ARHGAP32		CHRND	TAS2R38	PNPLA2	RBM26			UFD1L	GCHFR	ZNF286A			AMY2A	ADAM29	BNIP3L	ITIH2	hsa-mir-920	COL9A1
													ANKRD20A11P	ATAD1		RPL3L		C1orf38	ADAMTS8		CHRNG	PTPRN2	PHRF1	PCDH20			ZNF74	PDIA3	ZNF287			AMY2B	SCRG1	CHRNA2	KIF5B	hsa-mir-614	COL10A1
													MIRLET7C	OPN4		RPS2		SDC3	IGSF9B		COL4A3	RARRES2	SIGIRR	RNF219			DGCR6	IPW	ZNF624			RHOC	DUX4	CHRNB3	MRC1	hsa-mir-613	COL12A1
													MIR125B2	ANKRD22		SOLH		PUM1	NCAPD3		COL4A4	RHEB	RIC8A	BORA			LZTR1	ITPKA	ELAC2			ATP1A1	FAM149A	CLU	PFKFB3	hsa-mir-1244-3	COL19A1
													MIR99A	AGAP11		SSTR5		PTPRU	ARHGEF12		COL6A3	SHH	EPS8L2	TDRD3			CLTCL1	IVD	TEKT3			ATP5F1	FBXO8	CTSB	PFKP	hsa-mir-141	COX7A2
													TEKT4P2	LIPJ		TPSAB1		WASF2	VSIG2		CPS1	SLC4A2	CHID1	DIAPH3			DGCR14	LTK	MGC12916			BCL9	DUX2	ADAM3A	PHYH	A2M	CTGF
													MIR3156-3	CFL1P1		TSC2		CNKSR1	POU2F3		CREB1	SMARCD3	SLC25A22	SLITRK6			CDC45	MAP1A	MYOCD			BRDT	PDLIM3	DEFA1	PIP4K2A	A2MP1	EEF1A1
													MIR3687	FLJ37201		UBE2I		GMEB1	OR8G2		CRYBA2	SSBP1	ATHL1	SLITRK1			P2RX6	MEIS2	CDRT7			CAPZA1	AADAT	DEFA3	PRKCQ	ACACB	EPB41L2
													MIR3648	LIPM		NPRL3		NUDC	OR8B8		CRYGA	TBXAS1	PTDSS2	KCTD12			SNAP29	MFAP1	CDRT15P1			CASQ2	GALNT7	DEFA4	RSU1	ACADS	EPHA7
													C21orf37	SLC16A12		AXIN1		DNAJC8	OR8G1		CRYGB	VIPR2	ODF3	SLAIN1			DGCR2	TRPM1	C17orf76-AS1			CD2	CLDN22	DEFA5	SVIL	ACCN2	EYA4
														MIR107		RGS11		WDTC1	OR8B2		CRYGC	XRCC2	LRRC56	PRR20A			TXNRD2	NDN	ZSWIM7			CD53	NEIL3	DEFA6	ZEB1	ACVR1B	ESR1
														LOC439994		CACNA1H		STX12	ACAD8		CRYGD	ZYX	LOC143666	COMMD6			USP18	OCA2	CDRT15			CD58	UFSP2	DEFB1	VIM	ACVRL1	FABP7
														IFIT1B		BAIAP3		RNU11	B3GAT1		CYP27A1	ARHGEF5	SCGB1C1	OR7E156P			HIC2	PLCB2	USP32P1			CHI3L2	CDKN2AIP	DEFB4A	STAM	ADCY6	FOXO3
														MIR346		RHBDL1		AHDC1	DCPS		DES	ZNF212	NLRP6	LINC00550			TSSK2	RAD51	FAM18B2			CLCA1	ODZ3	DPYSL2	MLLT10	ALDH2	FRK
														FAM25A		PIGQ		SMPDL3B	ZBTB44		DTYMK	ZNF282	NS3BP	LINC00347			SDF2L1	RYR3	CENPV			CNN3	LRP2BP	DUSP4	CUBN	ABCD2	FUCA2
														LIPK		SYNGR3		PRO0611	THYN1		EEF1B2	CUL1	C11orf35	MZT1			PPIL2	SCG5	FLCN			COL11A1	STOX2	EGR3	ITGA8	AMHR2	FYN
														LIPN		SLC9A3R2		ZNF593	DDX25		EPHA4	MGAM	EFCAB4A	MIR4500HG			IL17RA	SNRPN	PLD6			CRYZ	KIAA1430	EIF4EBP1	PRPF18	APAF1	GABRR1
														LOC643529		RAB11FIP3		MECR	NTM		ERBB4	ACCN3	TMEM80	CTAGE11P			ANKRD62P1-PARP4P3	SORD	FLJ34690			CSF1	SPCS3	EPB49	AKR1C3	APOF	GABRR2
														FAM22A		IFT140		YTHDF2	CDON		ACSL3	PDIA4	ANO9	MIR622			POTEH	SPINT1	CDRT4			CTBS	TRAPPC11	EPHX2	CDC123	APOBEC1	GJA1
														FAM22D		TELO2		GPN2	SPA17		FN1	UBE3C	B4GALNT4	PRR20B			BCL2L13	SRP14	TBC1D26			CTH	MLF1IP	CLN8	PTPLA	AQP2	GCLC
														LOC728190		NUBP2		MED18	SIAE		GBX2	FAM131B	PDDC1	PRR20C			DGCR11	THBS1	CDRT1			CYP2J2	NBLA00301	EXTL3	PTER	AQP5	GPR6
														LOC728218		MSLN		TRNAU1AP	ROBO4		GPC1	FAM115A	IFITM5	PRR20D			DGCR9	TJP1	TMEM220			DAB1	WWC2	PTK2B	NMT2	AQP6	GRIK2
														KLLN		STUB1		AIM1L	FOXRED1		GPR1	DNAJB6	MIR210	PRR20E			DGCR5	TP53BP1	SHISA6			DBT	CEP44	FDFT1	SPAG6	ARF3	GRM1
														FAS-AS1		MRPL28		XKR8	SCN3B		GPR35	ABCF2	SNORA52	MIR1297			DGCR10	TYRO3	FAM211A			GADD45A	SNX25	FGFR1	USP6NL	ARHGDIB	GSTA1
														LOC100507470		TBL3		PIGV	CRTAM		HDLBP	FASTK	LOC653486	MIR3169			TRMT2A	UBE3A	KRT16P2			DPYD	MGC45800	FGL1	ABI1	ARL1	GSTA2
														MIR4679-1		RNPS1		GPATCH3	PRDM10		AGFG1	ABCB8	LOC100133161	MIR3665			HSFY1P1	MKRN3	PIRT			DR1	WDR17	FNTA	OPTN	ART4	GSTA3
														MIR4679-2		MAPK8IP3		CEP85	GRAMD1B		DNAJB2	PAXIP1	MIR210HG	RBM26-AS1			CECR6	SLC30A4	CDRT15P2			S1PR1	ZFP42	ADAM2	NET1	ASCL1	GSTA4
														MIR4678		TPSD1		PHACTR4	PKNOX2		HTR2B	SSPO		MIR4500			CECR5	PAR5	SNORD49B			CELSR2	SPATA4	GATA4	NEBL	ATF1	HCRTR2
																TPSG1		LIN28A	TP53AIP1		IDH1	CLEC5A					CECR3	EIF3J	SNORD65			EXTL2	ENPP6	GFRA2	PITRM1	ATP2A2	HDAC2
																RAB26		FAM110D	ROBO3		SP110	MKRN1					CECR2	JMJD7-PLA2G4B	MIR744			F3	ASB5	GNRH1	RPP38	ATP2B1	HIVEP2
																DECR2		DHDDS	FAM118B		IGFBP2	CNTNAP2					POM121L8P	SNAP23	FAM106CP			FCGR1A	C4orf38	GSR	CELF2	ATP5B	HSF2
																SNORA64		SH3BGRL3	C11orf61		IGFBP5	GIMAP2					YPEL1	HERC2	LOC100289255			FCGR1B	RWDD4	GTF2E2	YME1L1	ATP5G2	HTR1B
																SNORD60		SESN2	CLMP		IHH	OR2F1					ZDHHC8	SNURF	MIR1288			FMO5	CCDC111	NRG1	ZMYND11	AVPR1A	HTR1E
																SOX8		TMEM222	C11orf63		CXCR1	TPK1					MED15	SLC28A2	FAM18B2-CDRT4			GBP1	TRIML2	IKBKB	NUDT5	BCAT1	IFNGR1
																POLR3K		ZDHHC18	CCDC15		CXCR2	DENND2A					TUBA8	TGM5	MIR4731			GBP2	CCDC110	IDO1	ANKRD26	BCL7A	IGF2R
																SEPX1		TRIM63	PUS3		CXCR2P1	ZNF777					CECR1	PPIP5K1				GBP3	CYP4V2	LOXL2	WDR37	BICD1	IL17A
																GNG13		SYTL1	JAM3		INHA	TMEM176B					DGCR8	AQR				GFI1	LOC285441	LPL	MSRB2	BTG1	IMPG1
																LUC7L		SNHG12	KIRREL3		INPP5D	HIPK2					GNB1L	ARHGAP11A				GJA5	LOC285501	MSR1	SEPHS1	C1R	KPNA5
																CASKIN1		UBXN11	RPUSD4		IRS1	REPIN1					PEX26	LCMT2				GJA8	LOC339975	MSRA	RAB18	C1S	LAMA2
																CRAMP1L		ATPIF1	TBRG1		KCNJ13	ATP6V0A4					MICAL3	SLC12A6				GCLM	TRIML1	NEFM	KIN	C3AR1	LAMA4
																RAB40C		RAB42	UBASH3B		MAP2	TAS2R3					MRPL40	RASGRP1				GNAI3	ANKRD37	NEFL	DIP2C	CACNA1C	LPA
																TMEM8A		FAM46B	GLB1L2		MYL1	TAS2R4					RTN4R	SERF2				GNAT2	LOC389247	NKX3-1	LARP4B	CACNB3	MARCKS
																CHTF18		C1orf172	ESAM		NCL	PRKAG2					C22orf29	GPR176				GNG5	HELT	PCM1	COMMD3	CCND2	MAN1A1
																MLST8		PDIK1L	VPS26B		NDUFA10	LUC7L2					THAP7	CHP				GSTM1	LOC401164	PDGFRL	GTPBP4	CCNT1	MAS1
																RHBDF1		FAM76A	GLB1L3		NDUFS1	MRPS33					OR11H1	OIP5				GSTM2	FAM92A3	PLAT	PDSS1	CD4	MCM3
																NARFL		ZNF683	TIRAP		2016-09-02	NUB1					SLC25A18	BAHD1				GSTM3	HSP90AA6P	PNOC	BAMBI	CD9	ME1
																LINC00235		CATSPER4	PANX3		NEU2	TAS2R5					TMEM191A	FAN1				GSTM4	C4orf47	POLB	UPF2	CD27	MAP3K5
																TPSB2		TRNP1	TMEM45B		NPPC	CHPF2					KLHL22	MAPKBP1				GSTM5	DUX4L4	PPP2CB	HSPA14	SCARB1	MYB
																HS3ST6		CD164L2	PATE1		PAX3	NCAPG2					DGCR6L	GOLGA8A				GTF2B	GALNTL6	PPP2R2A	WAC	CD63	MYO6
																PDIA2		TMEM200B	ADAMTS15		PDCD1	WDR60					RIMBP3	RTF1				HMGCS2	FRG2	PPP3CC	CALML5	CD69	NMBR
																UNKL		LOC644961	C11orf45		PDE6D	GIMAP4					SCARF2	CYFIP1				HSD3B1	SLED1	SFRP1	MYO3A	CDK2	NT5E
																LINC00254		LOC653566	HYLS1		SERPINE2	GIMAP5					MGC16703	MGA				HSD3B2	FLJ38576	SFTPC	APBB1IP	CDK4	OPRM1
																LMF1		SCARNA1	TMEM218		PPP1R7	TMEM176A					GAB4	VPS39				IGSF3	DUX4L6	SLC7A2	ANKRD16	CDKN1B	PCMT1
																FAM173A		SNORA44	SLC37A2		PSMD1	TRPV6					C22orf39	FAM189A1				CYR61	DUX4L5	SLC18A1	FAM208B	CHD4	ENPP1
																MRPS34		SNORA61	OR8B12		PTH2R	AGK					C22orf25	CCNDBP1				IL12RB2	DUX4L3	SLC20A2	ARMC4	CMKLR1	ENPP3
																METRN		SNORA16A	OR8G5		PTMA	TRPV5					CCT8L2	C15orf2				JAK1	LINC00290	STAR	MTPAP	CNTN1	PEX7
																SNRNP25		SNORD85	OR10G8		PTPRN	ZC3HAV1					XKR3	C15orf63				JUN	LOC728175	STC1	SEC61A2	COL2A1	PGM3
																TMEM204		SNORD99	OR10G9		SNORD20	ACTR3B					LOC150185	TMEM87A				KCNA2	DUX4L2	TACC1	OLAH	COX6A1	PKHD1
																C16orf59		SNORD103A	OR10S1		RPE	KIAA1147					LOC150197	RPAP1				KCNA3	LOC731424	VDAC3	MCM10	CPM	PLAGL1
																FAHD1		SNORD103B	OR6T1		RPL37A	ESYT2					AIFM3	DKFZP434L187				KCNA10	CLDN24	WRN	DHTKD1	CREBL2	PLG
																ITFG3		LOC100129196	OR4D5		SAG	ZNF398					RIMBP3C	PLDN				KCNC4	LOC100288255	FZD3	FRMD4A	CRY1	PLN
																WDR24		MIR1976	TBCEL		CCL20	KIAA1549					YDJC	GREM1				KCND3	MIR1305	TUSC3	IDI2-AS1	CS	POU3F2
																TRAF7		MIR4420	TMEM136		SLC4A3	MLL3					CCDC116	RPUSD2				LEPR	MIR4276	UBXN8	KIAA1217	CSRP2	PREP
																HAGHL			SPATA19		SLC11A1	GALNT11					POM121L4P	TUBGCP4				TACSTD2	MIR3945	KAT6A	PRTFDC1	CYP27B1	PRIM2
																C16orf13			HEPACAM		SP100	LMBR1					LOC284865	EHD4				MOV10	LOC100506085	TNKS	CAMK1D	DGKA	PKIB
																FAM195A			OAF		SPP2	LINC00244					PI4KAP2	DUOX2				MSH4	LOC100506122	ADAM18	GPR158	DAO	PTPRK
																GNPTG			OR8D1		TNP1	NOM1					TPTEP1	NDUFAF1				NFIA	LOC100506229	ADAM9	ARHGAP21	DCN	REV3L
																RHOT2			OR8D2		TNS1	PARP12					LOC388849	NUSAP1				NGF		ADAM7	KIAA1462	DDIT3	RNY4
																ZNF598			OR8B4		TUBA4A	LRRC61					LOC400891	TMEM85				NHLH2		TNFRSF10D	SFMBT2	DDX11	ROS1
																HN1L			KIRREL3-AS3		VIL1	ZNF767					BCRP2	SPTBN5				NOTCH2		TNFRSF10C	DNAJC1	ATN1	RPS12
																SPSB3			LOC283174		WNT6	TTC26					MIR130B	CTDSPL2				NRAS		TNFRSF10B	DCLRE1C	EPYC	SGK1
																RPUSD1			LOC283177		XRCC5	JHDM1D					MIR185	KLF13				ROR1		TNFRSF10A	SUV39H2	DTX1	SIM1
																C16orf42			TMEM225		ZNF142	TMUB1					THAP7-AS1	DUOX1				OVGP1		FGF17	ECHDC3	DUSP6	SLC22A1
																WFIKKN1			OR8D4		FZD5	SLC37A3					P2RX6P	MAGEL2				PDE4B		CHRNA6	ASB13	PHC1	SLC22A3
																NOXO1			LOC341056		SCG2	KRBA1					RIMBP3B	DLL4				PDZK1		DOK2	TUBAL3	EIF2B1	SLC22A2
																CCDC78			BSX		CUL3	OR6W1P					TMEM191C	INO80				PGM1		ASH2L	THNSL1	EIF4B	SMPD2
																RNF151			OR6X1		DGKD	ADCK2					MIR648	PPP1R14D				PIN1P1		MTMR7	FAM188A	CELA1	SOD2
																C16orf11			OR6M1		STK16	ZC3HAV1L					TMEM191B	MTMR10				PRKAB2		MYOM2	ITIH5	ELK3	ELOVL4
																FBXL16			OR10G4		KLF7	LOC93432					PI4KAP1	ZNF770				PRKACB		DLGAP2	AKR1E2	EMP1	MAP3K7
																LOC146336			OR10G7		ADAM23	C7orf29					LOC729444	HAUS2				PKN2		MFHAS1	FAM107B	ENO2	TCF21
																WDR90			OR8B3		NRP2	AGAP3					MIR301B	FAM82A2				PSMA5		BAG4	CCDC3	STX2	TCP1
																EME2			OR8A1		PER2	C7orf13					CECR7	DNAJC17				PTGER3		ENTPD4	TAF3	EPS8	DYNLT1
																C16orf73			MIR100HG		CDK5R2	OR9A4					CECR5-AS1	NOP10				PTGFR		ARHGEF10	LYZL1	ERBB3	NR2E1
																NPW			PATE2		RQCD1	OR9A2					FLJ41941	NDNL2				PTGFRN		PHYHIP	FBXO18	ETV6	TNFAIP3
																C16orf79			PATE4		LRRFIP1	C7orf34					MIR1286	C15orf24				ABCD3		KBTBD11	PLXDC2	FGF6	TPBG
																PGP			FLJ39051		GPR55	TMEM139					MIR1306	PAK6				RABGGTB		SORBS3	MASTL	FKBP4	TPD52L1
																NHLRC4			SNX19		TRIP12	NOBOX					MIR3198-1	CASC5				RAP1A		NPM2	RBM17	FOXM1	TSPYL1
																C16orf91			MIRLET7A2		ECEL1	OR2A14					MIR3618	AVEN				SNORD21		DLC1	ACBD5	B4GALNT1	TTK
																JMJD8			MIR100		EIF4E2	OR6B1					SEPT5-GP1BB	ATP10A				RPE65		SPAG11B	IDI2	GAPDH	UTRN
																PRR25			MIR125B1		TTLL4	OR2F2					MIR4761	GJD2				RPL5		DCTN6	ARHGAP12	BLOC1S1	EZR
																C1QTNF8			BLID		HDAC4	ZNF786						STARD9				SORT1		PNMA2	UCN3	GLI1	VIP
																PTX4			LINC00167		FARP2	PRSS37						VPS18				SARS		ADAM28	LYZL2	GNB3	PTP4A1
																MSLNL			HEPN1		FARSB	ASB10						SQRDL				SLC16A1		AP3M2	MPP7	GNS	STL
																SNORA10			LOC649133		ABCB6	PRSS58						ZFP106				STXBP3		RBPMS	SFTA1P	GOLGA3	EPM2A
																CCDC154			LOC100128239		ARPC2	RNF32						SPATA5L1				SYCP1		ERLIN2	ENKUR	GPD1	STX7
																ABCA17P			PATE3		ARL4C	TRY6						CHAC1				TAF13		LZTS1	ARMC3	GPR19	PEX3
																SNORA78			MIR3167		RAMP1	LOC154761						C15orf29				TBX15		PROSC	LOC219731	GRIN2B	GCM1
																MIR662			LOC100507392		SPEG	CLEC2L						WDR76				TGFBR3		XPO7	OTUD1	GTF2H3	DDO
																SNHG9			MIR4697		LANCL1	C7orf55						TMEM62				TSHB		TRIM35	LOC220906	GUCY2C	STX11
																MIR940			MIR4493		NMUR1	LOC154822						SPG11				USP1		RHOBTB2	ZNF438	GYS2	SNX3
																LOC100134368					STK25	TMEM213						ELL3				VCAM1		DDHD2	ZEB1-AS1	HAL	RNGTT
																MIR1225					COPS8	GIMAP8						NIPA2				WNT2B		KIF13B	UCMA	NCKAP1L	CD164
																DDX11L10					CAPN10	CRYGN						C15orf48				CSDE1		PSD3	C10orf111	NR4A1	WISP3
																MIR3177					SP140	ZNF425						C15orf41				EVI5		LEPROTL1	FAM171A1	HNRNPA1	SYNJ2
																MIR3176					IKZF2	LOC155060						ZFYVE19				CDC7		SLC39A14	SLC39A12	HOXC4	VNN2
																MIR3677					FASTKD2	ZNF746						FRMD5				HIST2H2AA3		GPR124	NSUN6	HOXC5	VNN1
																MIR3180-5					PASK	ATP6V0E2						DISP2				HIST2H2AC		FBXO25	ARL5B	HOXC6	WASF1
																MIR4717					ATG4B	RBM33						CHRFAM7A				HIST2H2BE		FGF20	BEND7	HOXC8	TAAR5
																MIR4516					OBSL1	GALNTL5						ULK4P3				HIST2H4A		DKK4	LOC254312	HOXC9	MAP7
																					DNPEP	GIMAP7						ULK4P1				BCAR3		LSM1	C10orf47	HOXC10	TBX18
																					SH3BP4	ZNF467						ARHGAP11B				TTF2		ADAMDEC1	PTF1A	HOXC11	LATS1
																					KCNE4	GIMAP1						ATPBD4				ITGA10		CNOT7	C10orf67	HOXC12	TAAR2
																					NGEF	LOC202781						C15orf57				LMO4		PURG	LOC282980	HOXC13	TAAR3
																					SNORD82	C7orf33						C15orf23				CDC14A		GOLGA7	LOC283070	HPD	HMGN3
																					PNKD	FABP5P3						BMF				RTCD1		ZDHHC2	MKX	IAPP	MED23
																					SNED1	UBN2						SHF				FPGT		SLC25A37	LOC338588	IFNG	FHL5
																					GIGYF2	TAS2R39						DUOXA1				PEX11B		SCARA3	ST8SIA6	IGF1	AKAP7
																					TRAF3IP1	TAS2R40						SNORD107				FUBP1		TMEM66	AKR1CL1	IGFBP6	ATG5
																					ABCA12	TAS2R41						CHST14				BCL10		KCTD9	EBLN1	INHBC	TBPL1
																					SNORD51	CNPY1						CASC4				DIRAS3		WHSC1L1	TUBB8	ITGA5	BAG2
																					CNPPD1	LOC285889						TUBGCP5				SLC16A4		PINX1	PTCHD3	ITGA7	WTAP
																					STK36	FLJ40852						TGM7				SRSF11		PIWIL2	C10orf113	ITGB7	AKAP12
																					CPS1-IT1	LOC285965						CATSPER2				CD101		ELP3	C10orf140	ITPR2	TRAM2
																					GMPPA	FAM115C						NIPA1				2016-09-15		THAP1	LINC00202	KCNA1	KIAA0408
																					SMARCAL1	ZNF775						PLA2G4E				ZRANB2		INTS10	LOC387646	KCNA5	PHACTR2
																					ANO7	LOC285972						TRIM69				ARHGAP29		CCDC25	LOC387647	KCNA6	BCLAF1
																					PRLH	ATG9B						PAR1				SEC22B		BRF2	tAKR	KCNC2	ZBTB24
																					THAP4	TAS2R60						C15orf43				CHD1L		AGPAT5	C1QL3	KCNJ8	SNAP91
																					ANKMY1	CTAGE6P						LOC145663				CLCA3P		INTS9	LINC00200	KIF5A	FIG4
																					SCLY	OR6V1						LOC145845				CLCA2		CSGALNACT1	LOC399708	KLRB1	CASP8AP2
																					ASB1	OR2A12						TMCO5A				HS2ST1		HR	LOC399715	KLRC1	UST
																					CAB39	OR2A1						ZSCAN29				PDE4DIP		PBK	FLJ45983	KLRC2	TRDN
																					PRKAG3	KLRG2						TTBK2				DNAJC6		ZNF395	C10orf114	KLRC3	CITED2
																					UGT1A10	WDR86						CDAN1				LRIG2		DEFB103B	ACBD7	KLRD1	SYNCRIP
																					UGT1A8	GSTK1						STRC				LPPR4		BIN3	C10orf108	KRAS	SLC35A1
																					UGT1A7	OR2A25						CSNK1A1P1				SV2A		TEX15	LOC439949	KRT1	FUT9
																					UGT1A6	OR2A5						OTUD7A				RBM8A		C8orf4	LOC439950	KRT2	TRAF3IP2
																					UGT1A5	RAB19						SPRED1				INSL5		MTUS1	CDNF	KRT3	HBS1L
																					UGT1A9	OR2A7						PGBD4				PIGK		KIAA1456	MIR511-1	KRT4	SMPDL3A
																					UGT1A4	OR2A20P						ADAL				TSPAN2		KIAA1967	MIR511-2	KRT5	PNRC1
																					UGT1A1	LOC401431						EXD1				INADL		PLEKHA2	ADARB2-AS1	KRT6A	ASCC3
																					UGT1A3	OR2A42						FSIP1				BCAS2		SH2D4A	MEIG1	KRT6B	RAB32
																					FEV	MIR153-2						RHOV				WARS2		PDLIM2	LINC00264	KRT7	KATNA1
																					INO80D	CTAGE15P						UBR1				CEPT1		CSMD1	TMEM236	KRT8	BVES
																					PID1	OR2A9P						PATL2				PIAS3		EBF2	MIR603	KRT18	SEC63
																					ATG16L1	OR2A2						LPCAT4				VAV3		FAM160B2	MIR604	KRT81	SCAF8
																					ANKZF1	ARHGEF35						PLA2G4F				HBXIP		MTMR9	LOC729668	KRT82	KIAA1009
																					USP40	GIMAP6						LRRC57				IFI44		DUSP26	LOC731789	KRT83	ICK
																					HJURP	WEE2						C15orf55				POLR3C		HMBOX1	MIR938	KRT84	ANKRD6
																					HES6	ZNF862						HMGN2P46				TXNIP		MCPH1	LOC100128098	KRT85	RIMS1
																					ACCN4	LOC645249						LOC283683				AP4B1		PPP1R3B	LOC100128511	KRT86	DOPEY1
																					DOCK10	ACTR3C						OR4N4				PHTF1		ZMAT4	LOC100128811	LAG3	ZNF292
																					MREG	MIR595						LOC283710				AHCYL1		RNF122	LOC100129213	LALBA	CDK19
																					PECR	LOC728377						FAM98B				WDR3		NUDT18	LOC100130992	LDHB	TAB2
																					C2orf83	LOC728743						PLA2G4D				MAN1A2		DOCK5	PRINS	LRMP	MDN1
																					MFF	LOC730441						HERC2P3				IFI44L		FLJ14107	LOC100192204	LRP1	TSPYL4
																					CXCR7	MIR671						GOLGA6L1				DNAJB4		ZNF703	LOC100216001	LRP6	SASH1
																					RNPEPL1	LOC100124692						GOLGA8G				ADAM30		TTI2	MIR1265	LTA4H	SYNE1
																					2016-03-04	LOC100128264						GOLGA8IP				CD160		RAB11FIP1	MIR1915	LTBR	UFL1
																					WDFY1	CTAGE4						SNORD108				GLMN		REEP4	MIR3155A	LUM	PHF3
																					NYAP2	LOC100128822						SNORD109A				HHLA3		STMN4	LOC100499489	LYZ	HEY2
																					ZDBF2	LOC100129148						SNORD109B				DDX20		RNF170	LOC100507034	M6PR	HEBP2
																					USP37	LOC100131176						SNORD115-1				CLCA4		SOX7	LOC100507127	MARS	ORC3
																					CTDSP1	LOC100132707						WHAMMP3				MTF2		FAM167A	LOC100507605	MDM2	BRD7P3
																					GAL3ST2	LOC100134229						POTEB				NTNG1		SLC35G5	COMMD3-BMI1	METTL1	MTO1
																					TMBIM1	LOC100134713						FMN1				WDR47		LINC00208	MIR4480	KITLG	ASF1A
																					RAB17	MOXD2P						SNORD64				USP33		C8orf12	MIR4675	MGP	CCDC28A
																					RNF25	ZNF783						PAR4				CLCC1		TM2D2	MIR3155B	MGST1	MTHFD1L
																					COPS7B	MIR548F3						PAR-SN				SLC35D1		SGK196		MIP	PNISR
																					MRPL44	MIR548I4						LOC348120				LPHN2		GINS4		MMP17	IBTK
																					TRPM8	MIR548F4						MRPL42P5				KIAA1107		HOOK3		MMP19	MOXD1
																					ATG9A	MIR548T						C15orf52				ITGB3BP		PPAPDC1B		MSI1	IPCEF1
																					MLPH	MTRNR2L6						GOLGA8E				SLC35A3		MAK16		MVK	ZNF451
																					FAM134A	MIR3907						OR4M2				LRRC8B		FUT10		MYBPC1	SENP6
																					GLB1L	LOC100505483						OR4N3P				LPAR3		FAM86B1		MYF5	TIAM2
																					SPAG16	LOC100506585						HERC2P2				DDAH1		ERI1		MYF6	FBXL4
																					CHPF	LOC100507421						C15orf53				NBPF14		LONRF1		MYL2	FBXO9
																					IQCA1	GIMAP1-GIMAP5						C15orf54				RWDD3		CHMP7		MYL6	FBXO5
																					NHEJ1							DUOXA2				ZZZ3		RP1L1		MYO1A	SLC17A5
																					FAM124B							MIR211				SERBP1		C8orf40		PPP1R12A	RGS17
																					TM4SF20							NF1P2				PTPN22		CLDN23		NAB2	SNORD50A
																					C2orf54							HERC2P9				PHGDH		GOT1L1		NACA	PDE7B
																					TUBA4B							WHAMMP2				AK5		VPS37A		NAP1L1	FILIP1
																					ARMC9							GOLGA8B				SNORA66		NKX2-6		NDUFA9	SESN1
																					EFHD1							EIF2AK4				SNORD45B		SGCZ		NELL2	TINAG
																					SPHKAP							CATSPER2P1				SNORD45A		AGPAT6		NFE2	OSTM1
																					WNT10A							LOC503519				FOXD3		UNC5D		NFYB	TMEM14A
																					SLC19A3							CKMT1A				CHIA		LETM2		NINJ2	MRPL18
																					ILKAP							SERINC4				RNF115		HGSNAT		NOP2	NDUFAF4
																					ITM2C							C15orf62				ANGPTL3		DEFB104A		NOS1	DSE
																					RHBDD1							C15orf56				GPSM2		LOC157273		CNOT2	CLDN20
																					ING5							PHGR1				ALG6		SGK223		SLC11A2	NOX3
																					PLCD4							LOC645212				SLC25A24		PEBP4		NTF3	HDDC2
																					MGC16025							CHEK2P2				DNTTIP2		CDCA2		NTS	TFB1M
																					TMEM169							LOC646214				TMED5		ESCO2		OAS1	CYB5R4
																					DNER							CXADRP2				BOLA1		FBXO16		OAS2	TUBE1
																					B3GNT7							LOC646278				TNNI3K		LOC157627		OAS3	C6orf203
																					SP140L							REREP3				SH3GLB1		C8orf42		OLR1	CDC40
																					STK11IP							LOC653061				HAO2		ERICH1		P2RX4	RWDD1
																					MOGAT1							LOC653075				ACP6		TDH		P2RX7	AIG1
																					AGAP1							MIR626				HOOK1		C8orf48		PA2G4	SNX9
																					TWIST2							MIR627				SNX7		NKX6-3		PEBP1	UBE2J1
																					PARD3B							ANP32AP1				GPR89B		KCNU1		PAH	VTA1
																					DIS3L2							SNORD116-19				TRIM33		ZNF596		PAWR	LGSN
																					NEU4							GOLGA6L6				DPH5		IDO2		PCBP2	HECA
																					AP1S3							LOC727924				GPR88		DEFT1P		CDK17	RAB23
																					SGPP2							LOC728758				CCDC76		R3HCC1		PDE3A	COQ3
																					SPATA3							OIP5-AS1				L1TD1		PRSS55		PDE6H	IL20RA
																					TMEM198							GOLGA8C				RSBN1		C8orf74		PDE1B	HMGCLL1
																					ZFAND2B							PWRN1				ZNHIT6		HTRA4		PFDN5	MTRF1L
																					CPO							PWRN2				LEPROT		ADAM32		PFKM	AHI1
																					MDH1B							SNORD116-1				GIPC2		LGI3		SLC25A3	RMND1
																					FBXO36							SNORD116-2				GDAP2		DEFB105A		PIK3C2G	PHIP
																					MTERFD2							SNORD116-3				FAM46C		DEFB106A		PKP2	SOBP
																					UBE2F							SNORD116-4				PALMD		DEFB107A		PLA2G1B	AKIRIN2
																					OTOS							SNORD116-5				FNBP1L		DEFB109P1		PMCH	LRRC1
																					MYEOV2							SNORD116-6				ST7L		DEFB130		POLE	QRSL1
																					OR6B3							SNORD116-7				PRPF38B		NEIL2		POU6F1	VNN3
																					LOC150935							SNORD116-8				LRRC8D		LOC254896		PPP1CC	AKIRIN2-AS1
																					PKI55							SNORD116-9				PRMT6		ADAM5P		PPP1R1A	DDX43
																					C2orf67							SNORD116-10				RAVER2		FLJ10661		PRB1	FAM46A
																					LOC151171							SNORD116-11				FGGY		XKR6		PRB3	TMEM30A
																					LOC151174							SNORD116-12				MCOLN3		LOC286059		PRB4	LMBRD1
																					METTL21A							SNORD116-13				SLC22A15		LOC286083		PRH1	ECHDC1
																					CCNYL1							SNORD116-14				RNPC3		EFHA2		PRH2	KCNQ5
																					CCDC140							SNORD116-15				LRRC40		LOC286114		PRIM1	TULP4
																					SLC23A3							SNORD116-16				DEPDC1		SCARA5		PRKAB1	RARS2
																					LOC151300							SNORD116-17				LRIF1		LOC286135		PRKAG1	HYMAI
																					GPBAR1							SNORD116-18				CTTNBP2NL		RNF5P1		PRPH	PDSS2
																					SLC16A14							SNORD116-20				FAM212B		LOC340357		PSMD9	GOPC
																					LOC151475							SNORD116-21				GNG12		POTEA		PTHLH	C6orf162
																					LINC00471							SNORD116-22				CCBL2		LOC349196		TWF1	GPR126
																					LOC151484							SNORD116-23				TMEM167B		USP17L2		PTMS	KIAA1244
																					MSL3P1							SNORD116-24				OLFML3		XKR5		PTPN6	NHSL1
																					WDR69							SNORD116-25				FAM91A2		FAM90A25P		PTPN11	LYRM2
																					C2orf57							SNORD115-2				AMIGO1		LOC389641		PTPRB	SNX14
																					PIKFYVE							SNORD116-26				ODF2L		C8orf80		PTPRO	PLEKHG1
																					LOC200726							SNORD116-27				KIAA1324		C8orf86		PTPRR	ARID1B
																					TIGD1							SNORD115-3				LRRC7		LOC392196		PXMP2	SERINC1
																					LOC200772							SNORD115-4				CACHD1		MIR124-1		PXN	HACE1
																					CCDC108							SNORD115-5				MIER1		MIR320A		PEX5	FAM135A
																					C2orf72							SNORD115-6				PTBP2		DEFB103A		PZP	TMEM181
																					CXXC11							SNORD115-7				DNASE2B		OR4F21		RAB5B	ZBTB2
																					UNC80							SNORD115-8				ELTD1		FAM90A13		RAD52	BEND3
																					RUFY4							SNORD115-9				HIAT1		FAM90A5		RAN	KIAA1586
																					DUSP28							SNORD115-10				RBM15		FAM90A7		RAP1B	C6orf115
																					ESPNL							SNORD115-11				DCLRE1B		FAM90A8		RARG	RRAGD
																					ECEL1P2							SNORD115-12				WDR77		FAM90A18		KDM5A	PRDM13
																					LOC348761							SNORD115-13				DLEU2L		FAM90A9		RBMS2	PBOV1
																					C2orf62							SNORD115-14				EPS8L3		FAM90A10		RDH5	BACH2
																					RBM44							SNORD115-15				VTCN1		DEFA10P		RECQL	ELOVL5
																					AQP12A							SNORD115-16				TTLL7		MIR383		RFC5	TRMT11
																					KLHL30							SNORD115-17				WDR78		LINC00293		RFX4	SMAP1
																					PLEKHM3							SNORD115-18				RPAP2		DEFB107B		RNY5	C6orf164
																					C2orf80							SNORD115-19				DENND2D		DEFB104B		RPL6	PERP
																					RESP18							SNORD115-20				WLS		DEFB106B		RPL41	POPDC3
																					C2orf82							SNORD115-21				RPF1		DEFB105B		RPLP0	ALDH8A1
																					OR6B2							SNORD115-22				SIKE1		C8orf58		RPS26	MICAL1
																					DYTN							SNORD115-23				TRIM45		DEFB135		CLIP1	ULBP3
																					ASB18							SNORD115-25				ANKRD13C		DEFB136		TSPAN31	OR2A4
																					FLJ43879							SNORD115-26				VANGL1		DEFB134		ATXN2	C6orf211
																					VWC2L							SNORD115-29				ST6GALNAC5		C8orf75		SCN8A	OGFRL1
																					MIR149							SNORD115-30				GPR61		MBOAT4		SCNN1A	FAM184A
																					MIR153-1							SNORD115-31				TM2D1		MIR486		SELPLG	ZDHHC14
																					MIR26B							SNORD115-32				REG4		DEFB109P1B		SFSWAP	MANEA
																					DNAJB3							SNORD115-33				SYDE2		RPL23AP53		SHMT2	ADGB
																					MIR375							SNORD115-34				ZNF644		FAM90A14		ST8SIA1	LINC00472
																					SNORA41							SNORD115-35				LRRC8C		FAM86B2		PMEL	C6orf97
																					LOC643387							SNORD115-36				SGIP1		SPAG11A		SLC2A3	MYCT1
																					PRR21							SNORD115-37				POLR3GL		MIR596		SLC6A12	ULBP2
																					LOC646324							SNORD115-38				PROK1		MIR597		SLC6A13	ULBP1
																					LOC646736							SNORD115-39				EFCAB7		MIR598		SLCO1A2	LPAL2
																					PRSS56							SNORD115-40				PSRC1		LOC728024		SMARCC2	KHDC1
																					AQP12B							SNORD115-41				ATP1A1OS		DEFA1B		SMARCD1	GPR63
																					SNORA75							SNORD115-42				ATG4C		FAM90A20		SNRPF	COL21A1
																					SCARNA6							SNORD115-43				FAM40A		FAM90A19		SOX5	PPP1R14C
																					SCARNA5							SNORD115-44				DOCK7		ZNF705D		SP1	SPACA1
																					D2HGDH							SNORD116-28				ZNF697		LOC100128750		STAT2	RNF146
																					LOC728323							SNORD116-29				NEXN		FAM66B		STAT6	SF3B5
																					DIRC3							SNORD115-48				DNAJA1P5		LOC100128993		SUOX	TAAR8
																					LOC100129175							SNORD115-24				HENMT1		LOC100130964		VAMP1	SH3BGRL2
																					PP14571							SNORD115-27				MYSM1		ZNF705G		SYT1	RSPH3
																					LOC100130451							SNORD115-28				GNRHR2		FAM66E		TAC3	ARMC2
																					LOC100286922							SNORD115-45				OMA1		LOC100132396		TARBP2	FBXO30
																					MIR1471							SNORD115-47				GBP4		FAM66D		TBX5	RPF2
																					MIR1244-1							MIR147B				GBP5		FAM66A		TBX3	L3MBTL3
																					MIR548F2							LOC100128714				SSX2IP		LOC100133267		HNF1A	MCHR2
																					LOC100329109							LOC100131089				OLFM3		LOC100287015		TDG	FAXC
																					BOK-AS1							ANKRD63				WDR63		DEFT1P2		TEAD4	FNDC1
																					MIR1244-3							HERC2P7				MAB21L3		DEFB4B		TMBIM6	GJA10
																					MIR1244-2							GOLGA8F				HIST2H3C		MIR1322		TFCP2	RTN4IP1
																					MIR3131							GOLGA8DP				SLC44A3		MIR548I3		TSPAN8	RSPO3
																					MIR4268							JMJD7				ATXN7L2		MIR4287		TMPO	LRP11
																					MIR3130-1							PLA2G4B				C1orf194		MIR3148		TNFRSF1A	LTV1
																					MIR3130-2							ULK4P2				ASB17		MIR4288		TPI1	SERAC1
																					MIR2355							LOC100288615				TYW3		MIR3926-2		NR2C1	USP45
																					MIR3132							LOC100288637				C1orf173		MIR3622A		HSP90B1	REPS1
																					MIR4269							LOC100289656				LRRIQ3		MIR3926-1		TULP3	PPIL4
																					LOC100507443							MIR1233-1				LRRC39		MIR3622B		TXNRD1	PAQR8
																					UBE2F-SCLY							MIR1282				C1orf87		LOC100506990		UBC	SLC22A16
																					MIR4439							MIR1233-2				LIX1L		LOC100507156		UBE2N	C6orf7
																					MIR4776-1							MIR4310				HSD3BP4		LOC100507341		UNG	UBE2CBP
																					MIR4777							MIR3942				DRAM2		MIR4469		VDR	MLIP
																					MIR2467							LOC100505648				C1orf88		MIR548O2		VWF	KIAA1919
																					MIR4775							LOC100507466				C1orf162		MIR4659A		WNT1	ARHGAP18
																					MIR4440							SERF2-C15ORF63				SYT6		MIR4660		WNT10B	SYTL3
																					MIR4786							MIR4509-1				SAMD13		MIR4659B		ZNF10	GTF3C6
																					MIR4776-2							MIR4509-2				C1orf52		LOC100652791		ZNF26	MRAP2
																					MIR4441							MIR4508				TMEM56				ZNF84	RWDD2A
																												MIR4510				NBPF4				ZNF140	IL17F
																												MIR4509-3				UBE2U				MAP3K12	FAM54A
																												MIR4715				HFE2				TUBA1A	EFHC1
																												TMCO5B				ANKRD35				FGF23	KLHL32
																																SLC30A7				MFAP5	TMEM200A
																																MGC27382				USP5	MB21D1
																																IL23R				MLF2	NUS1
																																RP11-165H20.1				SSPN	C6orf72
																																DENND2C				MLL2	IL22RA2
																																GBP6				AAAS	C6orf192
																																LPPR5				YEATS4	SLC16A10
																																FNDC7				HMGA2	TAGAP
																																KANK4				ALX1	ADAT2
																																SASS6				CDK2AP1	RIPPLY2
																																PPIAL4A				KLRC4	IRAK1BP1
																																HFM1				BRAP	CLVS2
																																UBL4B				ULK1	TAAR9
																																PDIA3P				EEA1	TAAR1
																																ALG14				SOAT2	STXBP5
																																LINC00466				RASAL1	NCOA7
																																NBPF11				DYRK2	HINT3
																																NUDT17				PPFIBP1	B3GAT2
																																TCTEX1D1				PPFIA2	C6orf57
																																SPAG17				CSDA	CD109
																																HIPK1				LGR5	RAET1E
																																SLC44A5				MAPKAPK5	PM20D2
																																AKR7A2P1				DENR	SRSF12
																																EPHX4				RDH16	LOC153910
																																AKNAD1				NPFF	ZC2HC1B
																																MCOLN2				HSD17B6	CNKSR3
																																COL24A1				OASL	RAET1L
																																ST6GALNAC3				DYNLL1	SAMD3
																																NEGR1				SRSF9	MGC34034
																																MAGI3				GALNT4	SLC2A12
																																FAM19A3				CRADD	LOC154092
																																NBPF15				HRK	PNLDC1
																																FAM102B				ADAM1	RNF217
																																SYPL2				DYRK4	NKAIN2
																																CYB561D1				LIN7A	C6orf221
																																ANKRD34A				SOCS2	C6orf165
																																ZNF326				HCAR3	BVES-AS1
																																BTBD8				ENDOU	PRSS35
																																HIST2H2AB				TIMELESS	LCA5
																																PPM1J				HIP1R	OLIG3
																																HIST2H3A				GPRC5A	TXLNB
																																HIST2H2BC				KRT75	OSTCP1
																																HIST2H2BA				SCAF11	KHDRBS2
																																LOC339524				RASSF9	C6orf163
																																CCDC18				SLC16A7	CCDC162P
																																MYBPHL				PIWIL1	AKD1
																																BARHL2				CD163	NT5DC1
																																HSP90B3P				MED21	FAM26D
																																NBPF7				DDX23	ZUFSP
																																FAM73A				CABP1	FAM162B
																																LOC375010				SLC4A8	C6orf170
																																GBP7				GDF3	BEND6
																																C1orf146				NCOR2	GSTA5
																																FAM69A				WSCD2	HS3ST5
																																SLC6A17				ESPL1	GPRC6A
																																NOTCH2NL				SART3	RFX6
																																FLJ39739				KNTC1	SLC35F1
																																LOC388692				CLSTN3	FAM83B
																																UOX				MLEC	VGLL2
																																FRRS1				DAZAP2	LACE1
																																C1orf141				GIT2	C6orf191
																																GBP1P1				KIAA0748	MMS22L
																																FLJ27354				KIAA0528	FAM26E
																																MIR137HG				ZBTB39	MCM9
																																NBPF9				NUAK1	SCML4
																																MIR101-1				RBM19	SHPRH
																																MIR137				NCAPD2	LINC00326
																																MIR186				RNF10	LOC285740
																																MIR197				PAN2	CEP57L1
																																LHX8				USP15	PPIL6
																																C1orf180				NR1H4	LOC285758
																																FLJ31662				CLEC2B	FLJ34503
																																LOC440600				SH2B3	DCBLD1
																																BCL2L15				TROAP	LOC285762
																																HIST2H2BF				DNM1L	TAAR6
																																PGCP1				ABCC9	SLC35D3
																																GEMIN8P4				ARPC3	ZC3H12D
																																RBMXL1				TSFM	DPPA5
																																HIST2H4B				CTDSP2	RSPH4A
																																SRG7				YAF2	ECT2L
																																CYMP				PLXNC1	EYS
																																LOC643441				LPCAT3	NUP43
																																LOC644242				RNF41	C6orf58
																																PPIAL4G				MPHOSPH9	RAET1G
																																PPIAL4D				KLRG1	GUSBP4
																																LOC645166				GDF11	GJB7
																																LOC646626				LRRC23	HMGA1P7
																																EMBP1				TMEM5	SNHG5
																																SRGAP2P2				CNPY2	SUMO4
																																LOC648740				TUBA1B	C6orf147
																																NBPF6				RAPGEF3	CENPW
																																PPIAL4B				EMG1	C6orf174
																																LOC653513				MCRS1	LINC00222
																																GPR89A				IPO8	CEP85L
																																PPIAL4C				LEPREL2	THEMIS
																																HIST2H3D				DCTN2	GFRAL
																																FAM72B				AKAP3	LIN28B
																																SCARNA2				CCT2	SAMD5
																																SNORD45C				SLCO1B1	IYD
																																MIR548D1				RAD51AP1	KLHL31
																																MIR553				CAMKK2	GTF2H5
																																HIST2H2AA4				AVIL	MIR206
																																FAM72D				PTGES3	MIR30A
																																LOC728855				KLRAP1	MIR30C2
																																LOC728875				ZNF268	OOEP
																																NBPF24				FRS2	FAM26F
																																GPR89C				TSPAN9	FLJ46906
																																NBPF16				TRAFD1	MCART3P
																																PDZK1P1				OS9	GSTM2P1
																																PPIAL4F				TMED2	RFPL4B
																																LOC728989				ERP29	MIR133B
																																HSD52				CKAP4	SNORD101
																																LOC729970				GCN1L1	SNORD100
																																LOC729987				METAP2	SNORA33
																																PPIAL4E				SDS	C6orf225
																																PFN1P2				GLIPR1	TSG1
																																MIR942				ATF7	LOC643623
																																MIR760				RAB35	TRAF3IP2-AS1
																																LOC100128787				CPSF6	CTAGE9
																																LOC100129046				SNRNP35	LOC645434
																																LOC100129138				KERA	RAET1K
																																LOC100129269				KRR1	RPS16P5
																																LOC100129620				PRDM4	SNORA20
																																LOC100130000				CIT	SNORA29
																																LOC100131060				PWP1	SNORD50B
																																LOC100131564				FICD	MIR548B
																																NBPF10				NUDT4	LOC728012
																																FCGR1C				STRAP	TPI1P3
																																ZRANB2-AS1				BAZ2A	C6orf186
																																LOC100286793				WIF1	LOC729176
																																LOC100287722				FZD10	LOC729178
																																LOC100289178				IRAK3	TMEM242
																																LOC100289211				GALNT6	LOC729603
																																MIR320B1				RASSF8	LOC730101
																																MIR1262				NXPH4	GSTA7P
																																MIR3117				XPOT	LOC100128176
																																MIR4256				PRR4	BET3L
																																MIR3671				GPR182	KHDC1L
																																MIR548AA1				PHB2	LOC100129518
																																LOC100505768				COPZ1	LOC100130890
																																LOC100506343				PHLDA1	C6orf99
																																FPGT-TNNI3K				R3HDM2	LINC00271
																																TMEM56-RWDD3				MLXIP	LOC100132735
																																MIR4794				RPH3A	LOC100287632
																																MIR4711				KLRK1	LOC100288198
																																MIR2682				P2RX2	NHEG1
																																MIR4423				RAB21	MIR2113
																																NEGR1-IT1				STK38L	MIR548H3
																																ZRANB2-AS2				FBXO21	LOC100422737
																																				FAIM2	MIR3145
																																				MON2	MIR4282
																																				SETD1B	MIR3918
																																				UHRF1BP1L	MIR3668
																																				ERC1	MIR3662
																																				DDN	MIR3692
																																				ANKLE2	LOC100506804
																																				TMEM194A	LOC100507203
																																				CUX2	LOC100507254
																																				KIAA1033	LOC100507462
																																				TBC1D30	LOC100507489
																																				ESYT1	LOC100507557
																																				TENC1	MIR4464
																																				MED13L	MIR4466
																																				ZDHHC17	MIR4643
																																				SIRT4	MIR4465
																																				KCNH3	LOC100652739
																																				GRIP1
																																				ABCB9
																																				CBX5
																																				ISCU
																																				RIMBP2
																																				ANP32D
																																				ATP6V0A2
																																				SMUG1
																																				LEMD3
																																				CORO1C
																																				GABARAPL1
																																				PRPF40B
																																				MGAT4C
																																				METTL7A
																																				LETMD1
																																				METTL21B
																																				IFFO1
																																				ZNF385A
																																				NECAP1
																																				FGFR1OP2
																																				CLEC4E
																																				FBXW8
																																				GALNT8
																																				HSPB8
																																				SNORD59A
																																				GLS2
																																				HCAR1
																																				GPR162
																																				RND1
																																				UTP20
																																				KCNMB4
																																				SLCO1B3
																																				MRPL42
																																				IFT81
																																				CCDC59
																																				ORMDL2
																																				TBK1
																																				CLEC2D
																																				RACGAP1
																																				SENP1
																																				FAM216A
																																				HCFC2
																																				PDZRN4
																																				TRHDE
																																				SYCP3
																																				CHST11
																																				GALNT9
																																				IL22
																																				COPS7A
																																				TAS2R9
																																				TAS2R8
																																				TAS2R7
																																				TAS2R13
																																				TAS2R10
																																				TAS2R14
																																				DHH
																																				CLEC4A
																																				HEBP1
																																				CCDC53
																																				GOLT1B
																																				PLEKHA8P1
																																				YARS2
																																				DERA
																																				CCDC41
																																				IRAK4
																																				ING4
																																				GPN3
																																				DDX47
																																				GLTP
																																				MRPL51
																																				CLEC1B
																																				CLEC1A
																																				C12orf47
																																				C1RL
																																				ERGIC2
																																				FKBP11
																																				ARL6IP4
																																				TAOK3
																																				KLRF1
																																				KRT76
																																				POP5
																																				CSAD
																																				BIN2
																																				ANAPC5
																																				ANAPC7
																																				LIMA1
																																				TRIAP1
																																				PPHLN1
																																				NT5DC3
																																				IL23A
																																				HDAC7
																																				TMBIM4
																																				VPS29
																																				WBP11
																																				TM7SF3
																																				TPCN1
																																				GPR84
																																				SLCO1C1
																																				SLC38A2
																																				SSH1
																																				PRR13
																																				PLEKHA5
																																				RHOF
																																				VSIG10
																																				MANSC1
																																				KANSL2
																																				TESC
																																				PARPBP
																																				TAPBPL
																																				SLC38A4
																																				MAGOHB
																																				SLC6A15
																																				FAM90A1
																																				RIC8B
																																				C12orf35
																																				APPL2
																																				PLEKHG6
																																				SBNO1
																																				CASC1
																																				TMEM19
																																				CCDC91
																																				DRAM1
																																				STYK1
																																				ETNK1
																																				GPRC5D
																																				SLC35E3
																																				SVOP
																																				STAB2
																																				VEZT
																																				GOLGA2P5
																																				ZCCHC8
																																				KIF21A
																																				SLC48A1
																																				SCYL2
																																				POLR3B
																																				FAR2
																																				LMBR1L
																																				ASUN
																																				ATF7IP
																																				CHFR
																																				H2AFJ
																																				FGD6
																																				IL26
																																				FOXJ2
																																				CAND1
																																				ITFG2
																																				WSB2
																																				LMO3
																																				CMAS
																																				NDUFA12
																																				PRMT8
																																				DIABLO
																																				MDM1
																																				ANKS1B
																																				NDUFA4L2
																																				ARNTL2
																																				CHPT1
																																				PARP11
																																				ANO2
																																				C12orf4
																																				C12orf5
																																				LPAR5
																																				NUP107
																																				SMAGP
																																				AICDA
																																				TMCC3
																																				PPM1H
																																				RIMKLB
																																				SRGAP1
																																				KLHDC5
																																				PITPNM2
																																				DIP2B
																																				KIAA1467
																																				EP400
																																				DHX37
																																				CALCOCO1
																																				FBRSL1
																																				DDX55
																																				NCKAP5L
																																				NEUROD4
																																				FAM60A
																																				NTN4
																																				TRPV4
																																				C12orf10
																																				MRPS35
																																				C12orf44
																																				LHX5
																																				ARHGAP9
																																				IKZF4
																																				SUDS3
																																				ACTR6
																																				CLEC7A
																																				TBC1D15
																																				C12orf43
																																				SLC26A10
																																				VPS33A
																																				RSRC2
																																				WNK1
																																				SPATS2
																																				CAPRIN2
																																				AACS
																																				TMEM106C
																																				NUP37
																																				OBFC2B
																																				DDX54
																																				NOC4L
																																				GNPTAB
																																				BHLHE41
																																				B3GNT4
																																				BCL2L14
																																				TCTN1
																																				ADIPOR2
																																				ACSS3
																																				RPAP3
																																				OGFOD2
																																				VPS37B
																																				BBS10
																																				RERGL
																																				C12orf49
																																				PIP4K2C
																																				FLJ13224
																																				TCTN2
																																				PLBD1
																																				PYROXD1
																																				NANOG
																																				DNAJC22
																																				NAA25
																																				SLC24A6
																																				ADAMTS20
																																				CEP290
																																				RNF34
																																				CCDC92
																																				MTERFD3
																																				PUS1
																																				ACAD10
																																				C12orf39
																																				DUSP16
																																				WNT5B
																																				SLC38A1
																																				CSRNP2
																																				APOLD1
																																				GSG1
																																				PUS7L
																																				CDCA3
																																				GLT8D2
																																				THAP2
																																				C12orf32
																																				NRIP2
																																				INHBE
																																				RBP5
																																				TMTC1
																																				KCTD10
																																				RACGAP1P
																																				FAM186B
																																				USP44
																																				SLC41A2
																																				LRRIQ1
																																				C12orf26
																																				TMEM117
																																				TCHP
																																				COQ5
																																				LLPH
																																				WIBG
																																				CCDC77
																																				SARNP
																																				HVCN1
																																				ACRBP
																																				SRRM4
																																				CCDC62
																																				KDM2B
																																				CAPS2
																																				SPSB2
																																				UNC119B
																																				USP30
																																				EFCAB4B
																																				TUBA1C
																																				ZC3H10
																																				ORAI1
																																				RNFT2
																																				C12orf34
																																				ALG10
																																				SPRYD3
																																				C12orf52
																																				MFSD5
																																				MGC14436
																																				C12orf62
																																				RERG
																																				DNAJC14
																																				ZCRB1
																																				CCDC65
																																				ANKRD13A
																																				NAV3
																																				PLCZ1
																																				TMEM116
																																				UBE3B
																																				LACRT
																																				C12orf23
																																				FMNL3
																																				CERS5
																																				C12orf29
																																				XRCC6BP1
																																				FAM113B
																																				C12orf65
																																				TMEM132C
																																				CCDC64
																																				HELB
																																				2016-03-09
																																				COQ10A
																																				HTR7P1
																																				CACNA2D4
																																				CAPZA3
																																				CLEC6A
																																				KRT71
																																				C12orf57
																																				LARP4
																																				SDSL
																																				SLC2A13
																																				MBD6
																																				TMEM132B
																																				OSBPL8
																																				ARHGEF25
																																				C12orf56
																																				IQCD
																																				LOC116437
																																				AGAP2
																																				DCD
																																				RAB3IP
																																				LOH12CR1
																																				MUCL1
																																				DEPDC4
																																				LRRK2
																																				CCDC38
																																				C12orf59
																																				FAM186A
																																				C12orf45
																																				OR10P1
																																				SDR9C7
																																				LRIG3
																																				TMEM132D
																																				SLC15A4
																																				RHEBL1
																																				C12orf54
																																				ZNF641
																																				OR10AD1
																																				TPH2
																																				SP7
																																				GTSF1
																																				OR10A7
																																				KRT74
																																				NEDD1
																																				SLC9A7P1
																																				IKBIP
																																				HIST4H4
																																				ERP27
																																				FGD4
																																				AEBP2
																																				ASCL4
																																				BTBD11
																																				SPIC
																																				ANO4
																																				ALKBH2
																																				FOXN4
																																				SPPL3
																																				ASB8
																																				MYL6B
																																				BRI3BP
																																				KRT72
																																				PRICKLE1
																																				AMDHD1
																																				SLC2A14
																																				BCDIN3D
																																				ALG10B
																																				GLIPR1L2
																																				FAM101A
																																				ZNF664
																																				LINC00477
																																				LYRM5
																																				CPNE8
																																				TMEM120B
																																				WDR66
																																				GLT1D1
																																				TSPAN19
																																				BEST3
																																				E2F7
																																				LOC144481
																																				LOC144486
																																				KRT80
																																				A2ML1
																																				LOC144571
																																				C12orf66
																																				C12orf60
																																				FBXL14
																																				RAD9B
																																				FAM109A
																																				LOC144742
																																				KRT19P2
																																				TMTC2
																																				CLEC12A
																																				CLECL1
																																				TMTC3
																																				C12orf50
																																				ALDH1L2
																																				IFLTD1
																																				DENND5B
																																				GRASP
																																				SLC5A8
																																				PPTC7
																																				CCDC63
																																				CCDC60
																																				CLEC4C
																																				ZNF384
																																				DSTNP2
																																				PGAM5
																																				KRT78
																																				RILPL2
																																				DNAH10
																																				AMN1
																																				DTX3
																																				METTL7B
																																				C12orf77
																																				ZFC3H1
																																				PLBD2
																																				FAM71C
																																				RMST
																																				C12orf12
																																				C12orf53
																																				DCP1B
																																				ANO6
																																				ARID2
																																				RPSAP52
																																				SLC17A8
																																				STAC3
																																				C12orf33
																																				GNN
																																				MSRB3
																																				METTL20
																																				LRRC43
																																				OR6C74
																																				OR6C3
																																				TCP11L2
																																				LOC255411
																																				LOC255480
																																				LOC256021
																																				GLIPR1L1
																																				TAS2R43
																																				TAS2R31
																																				TAS2R46
																																				TAS2R30
																																				TAS2R19
																																				TAS2R20
																																				TAS2R50
																																				POC1B
																																				OTOGL
																																				MATL2963
																																				CD163L1
																																				LOC283332
																																				LOC283335
																																				ZNF740
																																				RPL13P5
																																				RASSF3
																																				B4GALNT3
																																				OR6C6
																																				ANKRD52
																																				SLC39A5
																																				SPRYD4
																																				GPR133
																																				MORN3
																																				LOC283392
																																				LOC283403
																																				LOC283404
																																				C12orf61
																																				DPY19L2
																																				CLEC9A
																																				C12orf36
																																				GAS2L3
																																				LINC00485
																																				LOC283440
																																				MYO1H
																																				C12orf51
																																				KSR2
																																				GATC
																																				HNF1A-AS1
																																				C12orf40
																																				GXYLT1
																																				TMPRSS12
																																				KRT6C
																																				DDX51
																																				KRT73
																																				MMAB
																																				CLEC4D
																																				HCAR2
																																				LOC338758
																																				C1QL4
																																				TMEM119
																																				KRT79
																																				LOC338799
																																				C12orf74
																																				FAM19A2
																																				LOC338817
																																				SLCO1B7
																																				C12orf70
																																				OVCH1
																																				SYT10
																																				ACSM4
																																				ANKRD33
																																				OR6C2
																																				OR6C4
																																				H1FNT
																																				OR8S1
																																				AMIGO2
																																				EP400NL
																																				RILPL1
																																				TAS2R42
																																				DPPA3
																																				NANOGNB
																																				LOC374443
																																				KRT77
																																				PTPRQ
																																				C12orf42
																																				LRRC10
																																				IL31
																																				CLEC2A
																																				CLEC12B
																																				RPL13AP20
																																				REP15
																																				C12orf68
																																				C12orf75
																																				CCDC42B
																																				TMEM233
																																				SETD8
																																				LOC387895
																																				LOC389634
																																				OR6C1
																																				OR6C75
																																				OR6C76
																																				OR6C70
																																				LOC400027
																																				LOC400043
																																				FLJ41278
																																				MKRN9P
																																				C12orf76
																																				LOC400084
																																				FLJ37505
																																				FIGNL2
																																				OR6C65
																																				OR6C68
																																				MIRLET7I
																																				MIR135A2
																																				MIR141
																																				MIR196A2
																																				MIR200C
																																				MIR26A2
																																				C12orf37
																																				IQSEC3
																																				ZNF705A
																																				FAM66C
																																				DDX12P
																																				C12orf69
																																				H3F3C
																																				DBX2
																																				FLJ12825
																																				TMEM198B
																																				PLEKHG7
																																				LOC440117
																																				FLJ31485
																																				NUDT4P1
																																				TSPAN11
																																				OR9K2
																																				MIR148B
																																				MIR331
																																				EID3
																																				LOH12CR2
																																				ATXN7L3B
																																				CLLU1OS
																																				CLLU1
																																				MIR492
																																				LOC574538
																																				HIGD1C
																																				POU5F1P3
																																				LOC642846
																																				MAP1LC3B2
																																				LOC643339
																																				LOC643770
																																				GLYCAM1
																																				LOC647589
																																				FAM86FP
																																				PRB2
																																				LRTM2
																																				HNRNPA1P10
																																				SCARNA12
																																				SCARNA11
																																				FAM138D
																																				SNORA2A
																																				SNORA2B
																																				SNORA34
																																				SNORA49
																																				SNORA53
																																				LOC678655
																																				SNORD59B
																																				SCARNA10
																																				MIR548C
																																				MIR613
																																				MIR614
																																				MIR615
																																				MIR617
																																				MIR618
																																				MIR620
																																				LOC728084
																																				C12orf73
																																				SKP1P2
																																				LOC728739
																																				C12orf71
																																				SLC15A5
																																				MRS2P2
																																				HOTAIR
																																				MIR920
																																				LOC100128191
																																				LOC100128554
																																				LOC100129361
																																				LOC100130238
																																				LOC100130776
																																				LOC100131138
																																				LOC100131733
																																				LOC100190940
																																				LOC100233209
																																				LOC100240734
																																				LOC100240735
																																				LOC100271702
																																				LOC100286844
																																				MANSC4
																																				LOC100287314
																																				LINC00173
																																				LOC100287944
																																				LOC100288778
																																				ZNF605
																																				LOC100292680
																																				MIR1252
																																				MIR1279
																																				MIR1228
																																				MIR1827
																																				MIR1293
																																				MIR1291
																																				MIR1178
																																				MIR1244-1
																																				MIR1251
																																				LOC100335030
																																				SNORA70G
																																				MIR1244-3
																																				MIR1244-2
																																				MIR4302
																																				MIR4303
																																				MIR4304
																																				KLRF2
																																				LOC100499405
																																				MIR3685
																																				MIR3649
																																				MIR3612
																																				MIR3652
																																				MIR3922
																																				MIR548Z
																																				MIR3913-2
																																				MIR3913-1
																																				MIR3908
																																				LOC100505978
																																				LOC100506314
																																				LOC100506393
																																				LOC100506451
																																				LOC100506649
																																				LOC100506660
																																				LOC100506668
																																				LOC100506844
																																				LOC100507055
																																				LOC100507066
																																				LOC100507091
																																				LOC100507206
																																				LOC100507250
																																				LOC100507377
																																				LOC100507424
																																				BLOC1S1-RDH5
																																				POC1B-GALNT4
																																				KLRC4-KLRK1
																																				ZNF664-FAM101A
																																				PRH1-PRR4
																																				MIR4699
																																				MIR4498
																																				MIR548AL
																																				MIR4701
																																				MIR3974
																																				MIR4472-2
																																				MIR4700
																																				MIR3198-2
																																				MIR4497
																																				MIR4698
																																				LOC100652846
																																				LOC100652999

## Sheet: SCC Amp
cytoband	11q13.3	3q26.33	8q24.21	7q21.2	7p11.2	5p15.33	1p34.2	12q14.3	2q14.2	19p13.2	8p11.23	11p13	8p11.21	14q13.2	12p12.1	1q44	4q13.3	2q31.1	19q13.12	13q34	9p13.3	3q26.33
q value	5.6369e-104	4.8455e-17	5.368e-12	9.468e-08	1.2651e-07	0.00016269	0.002151	0.0042915	0.0018384	0.0081425	0.00029673	0.013032	4.338e-05	0.017728	0.023261	0.048645	0.075282	0.014048	0.12637	0.15178	0.24435	4.8455e-17
residual q value	5.7729e-104	1.0663e-16	5.368e-12	9.881e-08	1.4874e-07	0.00016269	0.002151	0.0042915	0.005063	0.0081425	0.010472	0.015018	0.01675	0.017728	0.023261	0.048645	0.075282	0.11861	0.12637	0.15178	0.24435	1
wide peak boundaries	chr11:69388908-70242103	chr3:181329683-181656526	chr8:128129670-128376800	chr7:87312937-95072746	chr7:54815172-55406031	chr5:1288020-1348797	chr1:39707561-41553722	chr12:66476973-70362518	chr2:117471735-122777652	chr19:7300056-7398264	chr8:36530653-38852435	chr11:35244045-35263137	chr8:41721029-42701687	chr14:35399861-39058108	chr12:24656657-26372477	chr1:197623113-249250621	chr4:73519324-74161890	chr2:169297082-189824325	chr19:35277190-37794873	chr13:109969953-114981573	chr9:23771264-71039939	chr3:1-198022430
genes in wide peak	hsa-mir-548k	SOX2	[POU5F1B]	hsa-mir-489	EGFR	TERT	hsa-mir-30c-1	hsa-mir-1279	DBI	[INSR]	ADRB3	CD44	ANK1	FOXA1	hsa-mir-4302	hsa-mir-3124	ANKRD17	hsa-mir-561	APLP1	ATP4B	hsa-mir-1299	hsa-mir-922
	CCND1	SOX2-OT		hsa-mir-1285-1	SEC61G	CLPTM1L	BMP8B	CPM	EN1		EIF4EBP1		CHRNB3	NFKBIA	BCAT1	hsa-mir-3123	COX18	hsa-mir-1258	ATP4A	COL4A1	hsa-mir-873	hsa-mir-570
	FGF3			CALCR		MIR4457	COL9A2	IFNG	GLI2		FGFR1		IKBKB	PAX9	KRAS	hsa-mir-1537		hsa-mir-3128	CAPNS1	COL4A2	ACO1	hsa-mir-3137
	FGF4			KRIT1			CTPS	LYZ	INHBB		STAR		PLAT	PSMA6	LRMP	hsa-mir-1182		hsa-mir-1246	CD22	F7	ALDH1B1	hsa-mir-944
	PPFIA1			CDK6			MYCL1	MDM2	PTPN4		TACC1		POLB	SRP54	SOX5	hsa-mir-320b-2		hsa-mir-10b	TBCB	F10	ANXA2P2	hsa-mir-28
	FADD			COL1A2			NFYC	RAP1B	RALB		ASH2L		SLC20A2	SSTR1	SSPN	hsa-mir-664		hsa-mir-933	COX6B1	GAS6	NUDT2	hsa-mir-1248
	FGF19			CYP51A1			PPT1	YEATS4	SCTR		BAG4		VDAC3	NKX2-1	RASSF8	hsa-mir-194-1		ATP5G3	COX7A1	ING1	AQP3	hsa-mir-1224
	ANO1			GNG11			RLF	DYRK2	TSN		ERLIN2		KAT6A	KIAA0391	CASC1	hsa-mir-3122		CHN1	ETV2	LAMP1	AQP7	hsa-mir-569
	ORAOV1			GNGT1			PABPC4	CCT2	MARCO		PROSC		CHRNA6	NKX2-8	BHLHE41	hsa-mir-4260		CHRNA1	FFAR1	GRK1	BAG1	hsa-mir-551b
	MIR548K			PEX1			KCNQ4	FRS2	DDX18		DDHD2		AP3M2	MBIP	LINC00477	hsa-mir-205		ATF2	FFAR3	SOX1	CA9	hsa-mir-720
				CDK14			RIMS3	CPSF6	CLASP1		GPR124		DKK4	PPP2R3C	LYRM5	hsa-mir-29b-2		DLX1	FFAR2	TFDP1	CCIN	hsa-mir-1263
				ABCB1			ZMPSTE24	IRAK3	TFCP2L1		LSM1		THAP1	BRMS1L	IFLTD1	hsa-mir-135b		DLX2	HPN	CUL4A	CD72	hsa-mir-16-2
				PON1			PPIE	GRIP1	INSIG2		WHSC1L1		C8orf40	INSM2	C12orf77	hsa-mir-1231		DYNC1I2	MAG	IRS2	CLTA	hsa-mir-1280
				PON2			CAP1	IL22	CCDC93		BRF2			SLC25A21	MIR4302	hsa-mir-181a-1		FRZB	NPHS1	PROZ	CNTFR	hsa-mir-548i-1
				PON3			SCMH1	TMBIM4	STEAP3		PLEKHA2			MIPOL1	LOC100506451	ACTA1		GAD1	FXYD1	ARHGEF7	ELAVL2	hsa-mir-544b
				SRI			MACF1	SLC35E3	EPB41L5		ZNF703			CLEC14A		ACTN2		HOXD1	FXYD3	TUBGCP3	FANCG	hsa-mir-198
				MTERF			HEYL	IL26	TMEM185B		RAB11FIP1			RALGAPA1		ADORA1		HOXD3	POLR2I	RASA3	GALT	hsa-mir-568
				TFPI2			HPCAL4	CAND1	TMEM177		TM2D2			SFTA3		PARP1		HOXD4	SCN1B	ATP11A	B4GALT1	hsa-mir-567
				FZD1			TRIT1	MDM1	MKI67IP		PPAPDC1B			IGBP1P1		ADSS		HOXD8	TYROBP	MCF2L	DNAJA1	hsa-mir-4273
				SGCE			OXCT2	NUP107	LOC84931		GOT1L1			FAM177A1		AGT		HOXD9	USF2	TMCO3	IL11RA	hsa-mir-1324
				CLDN12			SMAP2	LLPH	C2orf76		LETM2			LOC100129794		ARF1		HOXD10	ZNF146	DCUN1D2	NDUFB6	hsa-mir-1284
				AKAP9			DEM1	HELB	TMEM37		KCNU1			MIR4503		ATF3		HOXD11	MLL4	ANKRD10	NFX1	hsa-mir-3136
				BET1			ZNF643	RAB3IP	C1QL2		HTRA4					ATP2B4		HOXD12	TMEM147	RAB20	NPR2	hsa-mir-4272
				DBF4			NT5C1A	BEST3	PCDP1		RNF5P1					AVPR1B		HOXD13	HCST	CARKD	PAX5	hsa-mir-135a-1
				PEG10			MFSD2A	LRRC10	LOC254128		C8orf86					C4BPA		ITGA6	UPK1A	PCID2	PGM5	hsa-mir-566
				STEAP1			TMCO2	MIR1279	RNU4ATAC		LOC728024					C4BPB		ITGA4	HAUS5	CARS2	PRSS3	hsa-mir-4271
				ADAM22			ZNF684	SNORA70G								CACNA1S		ITGAV	ZNF345	GRTP1	RMRP	hsa-mir-191
				ANKIB1			CITED4	MIR3913-2								CAPN2		LRP2	CLIP3	ADPRHL1	CCL19	hsa-mir-711
				SAMD9			SLFNL1	MIR3913-1								CD34		NEUROD1	GAPDHS	TEX29	CCL21	hsa-mir-2115
				PPP1R9A			ZNF642	LOC100507250								CENPF		NFE2L2	ZBTB32	SPACA7	SHB	hsa-mir-1226
				CCDC132			BMP8A									CHI3L1		PDE1A	LSR	LINC00346	TEK	hsa-mir-564
				SLC25A40			MIR30C1									CHIT1		PDK1	FXYD7	FAM70B	TESK1	hsa-mir-138-1
				GATAD1			MIR30E									CHML		SP3	FXYD5	C13orf35	TLN1	hsa-mir-26a-1
				CASD1			KIAA0754									LYST		SSB	PSENEN	FLJ44054	TPM2	hsa-mir-128-2
				STEAP4			SNORA55									CHRM3		SSFA2	LIN37	FLJ41484	VCP	hsa-mir-466
				C7orf63			PPIEL									CR1		TFPI	GRAMD1A	LINC00552	RECK	hsa-mir-3135
				RBM48			LOC100130557									CR1L		TTN	ZFP14	MCF2L-AS1	PLAA	hsa-mir-563
				MGC16142			LOC100507178									CR2		WIPF1	ZNF529	LOC100506394	GRHPR	hsa-mir-3134
				GTPBP10												CSRP1		HAT1	HAMP		RGP1	hsa-mir-4270
				RUNDC3B												CTSE		AGPS	PRODH2		MELK	hsa-mir-885
				SAMD9L												CD55		PRKRA	RBM42		RUSC2	AADAC
				C7orf62												EIF2D		SLC25A12	LRFN3		ZBTB5	ACAA1
				ZNF804B												ELF3		ABCB11	IGFLR1		GNE	ACPP
				HEPACAM2												ELK4		PPIG	KIRREL2		TOPORS	ACTL6A
				FAM133B												EPHX1		CIR1	NFKBID		SIGMAR1	ACVR2B
				STEAP2												EPRS		TLK1	ZNF382		CREB3	ACY1
				LRRD1												ESRRG		DHRS9	ZNF566		UNC13B	ADCY5
				DPY19L2P4												FH		CALCRL	ALKBH6		CCL27	ADPRH
				MIR489												FMOD		KBTBD10	ZNF30		PTENP1	AGTR1
				MIR653												NR5A2		UBE2E3	ZNF461		DCTN3	AHSG
				LOC728066												GALNT2		MTX2	ZNF585B		FRMPD1	ALAS1
				MIR4652												GNG4		NCKAP1	DMKN		KIAA1045	ALCAM
																GPR25		RAPGEF4	ARHGAP33		DDX58	AMT
																GUK1		GORASP2	ZNF792		DNAJB5	APEH
																H3F3A		METTL5	HSPB6		DCAF12	APOD
																HLX		OLA1	ZNF420		ZNF658	ARF4
																HNRNPU		PDE11A	ZNF565		FAM75A7	RHOA
																HSD11B1		GULP1	FAM187B		SPAG8	ATP1B3
																IL10		FKBP7	C19orf55		FBXO10	ATP2B2
																IRF6		ZAK	ZNF567		DNAI1	ATP6V1A
																ITPKB		DNAJC10	ZNF383		SIT1	ATR
																KCNH1		ZC3H15	LGI4		SPINK4	BCHE
																KCNK1		SPC25	C19orf46		STOML2	BCL6
																KCNK2		CWC22	ZNF585A		EXOSC3	BDH1
																KISS1		G6PC2	THAP8		UBAP1	FOXL2
																LAD1		PLEKHA3	U2AF1L4		CHMP5	BTD
																LAMB3		SCRN3	WDR62		TMEM8B	C3orf51
																LBR		FASTKD1	ZFP82		C9orf11	CACNA1D
																LGALS8		METTL8	LOC284408		APTX	SLC25A20
																MARK1		CYBRD1	LOC284412		UBE2R2	CAMP
																CD46		DCAF17	ZNF260		SMU1	CASR
																MDM4		KIAA1715	ZNF850		UBAP2	CAV3
																MTR		CDCA7	SBSN		OR2S2	CBLB
																MYBPH		LOC91149	ZNF829		IFNK	CCK
																MYOG		SESTD1	ZNF568		KIAA1161	CD80
																PPP1R12B		ZNF804A	KRTDAP		GBA2	CD86
																NEK2		TTC30A	ZNF790		POLR1E	ENTPD3
																NID1		OSBPL6	LOC400685		LRRC19	CD47
																NVL		NOSTRIN	SDHAF1		NOL6	CDC25A
																CDK18		DIRC1	LOC644189		DCAF10	CISH
																PFKFB2		NUP35	LOC728752		MOB3B	AP2M1
																PIGR		RBM45	LOC100128675		C9orf82	CLCN2
																PIK3C2B		BBS5	LOC100128682		CNTNAP3	CCR1
																PKP1		C2orf77	LOC100134317		IFT74	CCR3
																PLXNA2		UBR3	LOC100506469		FAM214B	CCR4
																PPP2R5A		MYO3B	LOC100506930		ZCCHC7	CCR5
																PRELP		DUSP19	LOC100652909		ANKRD20A1	CCR8
																PROX1		TTC30B			HINT2	CCBP2
																PSEN2		ZSWIM2			C9orf24	COL7A1
																PTPN7		ZNF385B			PIGO	COL8A1
																PTPN14		KLHL23			C9orf100	CP
																PTPRC		PPP1R1C			MCART1	CPA3
																RAB4A		GPR155			FP588	CPB1
																RABIF		FAM171B			TAF1L	CPN2
																RBBP5		HNRNPA3			ARID3C	CPOX
																REN		CERS6			C9orf23	CRYGS
																RGS7		METAP1D			C9orf131	CSTA
																RNPEP		CCDC141			RNF38	CTNNB1
																RYR2		LOC285084			GLIPR2	CX3CR1
																SNRPE		MLK7-AS1			LINC00032	CYP8B1
																SRP9		EVX2			LINGO2	DAG1
																AURKAPS1		LOC375295			FAM201A	DGKG
																TARBP1		CERKL			RG9MTD3	DAZL
																CNTN2		SP5			LOC158376	DLG1
																TBCE		LOC401022			ATP8B5P	DNASE1L3
																TGFB2		FSIP2			C9orf72	DOCK3
																LEFTY2		MIR10B			C9orf25	DRD3
																TLR5		LOC440925			CCDC107	DUSP7
																GPR137B		PHOSPHO2			CBWD5	DVL3
																TNNI1		DFNB59			ANKRD18A	ECT2
																TNNT2		MIR561			FAM205A	CELSR3
																TP53BP2		MIR933			LOC286297	EHHADH
																TRAF5		LOC100130691			TUSC1	EIF4A2
																TSNAX		SP9			FOXD4L3	EIF4G1
																USH2A		MIR1246			KIF24	EPHA3
																WNT9A		MIR548N			IGFBPL1	EPHB1
																ZNF124		MIR1258			FOXD4L4	EPHB3
																SLC30A1		MIR3128			ENHO	ETV5
																BTG2		LOC100505695			AQP7P1	MECOM
																HIST3H3		LOC100506783			KGFLP1	FANCD2
																GNPAT		LOC100506866			FAM205B	FBLN2
																DYRK3		PHOSPHO2-KLHL23			FAM75A6	FGF12
																CDC42BPA		MIR4437			MGC21881	FHIT
																PPFIA4		MIR4774			C9orf128	FLNB
																DEGS1		MIR4444-1			OR13J1	GAP43
																KMO		LOC100861402			LOC401497	GATA2
																RAB7L1					TMEM215	GBE1
																TAF1A					TOMM5	GHSR
																EXO1					FAM74A1	GLB1
																FAIM3					FAM74A4	GNAI2
																MAPKAPK2					ZNF658B	GNAT1
																GPR37L1					LOC415056	GOLGA4
																GGPS1					LOC440896	GOLGB1
																SOX13					SUGT1P1	GP5
																IKBKE					ANKRD20A3	GP9
																TMEM63A					ANKRD20A2	XCR1
																TOMM20					AQP7P3	GPR15
																URB2					ANKRD18B	GPR27
																CEP170					LOC442421	GPX1
																ZC3H11A					CBWD3	GRM2
																TMCC2					FAM27A	GRM7
																LPGAT1					LOC572558	GSK3B
																KIF14					PGM5P2	GTF2E1
																AKT3					LOC642236	GYG1
																BPNT1					FAM75A2	HCLS1
																TIMM17A					FAM75A4	HGD
																LRRN2					LOC642929	HRH1
																ZNF238					LOC643648	HRG
																LEFTY1					CBWD6	HES1
																SPHAR					HRCT1	HTR1F
																CAPN9					FAM75A1	HYAL1
																KDM5B					FAM74A2	IL1RAP
																SDCCAG8					FOXD4L6	IL5RA
																IL24					FOXD4L5	IL12A
																DUSP10					LOC653501	IMPDH2
																COG2					KGFLP2	IRAK2
																PLEKHA6					MSMP	ITGA9
																RBM34					FAM75A3	ITGB5
																KIF21B					FAM75A5	ITIH1
																NFASC					FAM74A3	ITIH3
																FBXO28					CNTNAP3B	ITIH4
																CAMSAP2					ANKRD20A4	ITPR1
																SRGAP2					FAM166B	KNG1
																ABCB10					FOXD4L2	KPNA1
																ZNF281					SNORD121A	KPNA4
																OPN3					SNORD121B	LAMB2
																PHLDA3					MIR876	RPSA
																DSTYK					MIR873	LPP
																RAB3GAP2					LOC100129250	LSAMP
																LMOD1					LOC100132352	LTF
																TRIM58					FAM27C	TM4SF1
																INTS7					FAM95B1	MAP4
																AHCTF1					FAM27B	MBNL1
																NSL1					LOC100133920	MCM2
																OR1C1					LOC100506422	MFI2
																OR2M4					LOC100506710	MITF
																OR2L2					MIR4667	MLF1
																OR2L1P					MIR4540	MLH1
																OPTC					MIR4475	MME
																OR2T1					MIR4476	MOBP
																RPS6KC1						CD200
																RNU5F-1						MST1
																DIEXF						MST1R
																TAF5L						MUC4
																DISC2						MYD88
																DISC1						MYL3
																FLVCR1						MYLK
																UBE2T						NCK1
																CNIH4						NDUFB4
																PYCR2						NDUFB5
																NENF						NKTR
																IL19						OGG1
																G0S2						OPA1
																IL20						CLDN11
																RRP15						OXTR
																PPPDE1						P2RY1
																ADIPOR1						PAK2
																SCCPDH						CNTN3
																TRIM17						PCCB
																KCTD3						PCYT1A
																DTL						PDHB
																CYB5R1						PFKFB4
																ARID4B						PFN2
																EGLN1						SERPINI1
																KIAA1383						SERPINI2
																LAX1						PIK3CA
																2016-03-02						PIK3CB
																SUSD4						PLCD1
																KIF26B						PLD1
																GPATCH2						PLOD2
																HEATR1						PLS1
																KLHDC8A						PLSCR1
																ETNK2						PLXNA1
																TMEM206						PLXNB1
																YOD1						POLR2H
																BATF3						POU1F1
																SLC30A10						PPARG
																ZNF692						PPP1R2
																IARS2						PPP2R3A
																IPO9						PRKAR2A
																HHAT						PRKCD
																ENAH						PRKCI
																NUP133						PROS1
																RCOR3						MASP1
																C1orf106						PSMD2
																SERTAD4						PTH1R
																ERO1LB						PTPRG
																FMN2						PTX3
																SMYD2						QARS
																LHX9						RAB5A
																ADCK3						RAF1
																ZNF695						RAP2B
																GJC2						RARB
																CAMK1G						RARRES1
																SIPA1L2						RASA2
																ZP4						RBP1
																RHOU						RBP2
																KLHL12						RFC4
																LGR6						RHO
																TFB2M						SNORA63
																GREM2						SNORA62
																NUCKS1						ROBO1
																ACBD3						ROBO2
																SMYD3						RPL15
																2016-03-01						RPL24
																ARV1						RPL29
																AIDA						RPL32
																JMJD4						RPL35A
																C1orf116						RPN1
																C1orf35						RYK
																TTC13						SATB1
																PGBD5						ATXN7
																C1orf115						SCN5A
																HHIPL2						SCN10A
																VASH2						SEC13
																ZNF669						SEMA3F
																ZNF672						SETMAR
																PCNXL2						TRA2B
																WDR26						SHOX2
																TRAF3IP3						SI
																SH3BP5L						SIAH2
																OR2G3						ST6GAL1
																OR2G2						SKIL
																OR2C3						SLC2A2
																TRIM11						SLC6A1
																NUAK2						SLC6A6
																DDX59						SLC6A11
																RASSF5						SLC15A2
																MIXL1						SLCO2A1
																C1orf124						HLTF
																FCAMR						SMARCC1
																OBSCN						SOX2
																NTPCR						SSR3
																EFCAB2						SST
																KIAA1804						STAC
																LINC00260						NEK4
																LINC00467						SYN2
																ZNF496						TCTA
																C1orf198						TDGF1
																PPP1R15B						TERC
																DISP1						TF
																SLC45A3						TFDP2
																WNT3A						TFRC
																NAV1						TGM4
																ANGEL2						TGFBR2
																IGFN1						THPO
																TMEM183A						THRB
																HIST3H2A						TIMP4
																LEMD1						TKT
																ZNF670						SEC62
																NLRP3						TM4SF4
																SLC26A9						TMF1
																FAM36A						CLEC3B
																SNAP47						TNNC1
																C1orf96						TOP2B
																LYPLAL1						NR2C2
																OR2M5						TRH
																OR2M3						TRPC1
																OR2T12						UBA7
																OR14C36						UBE2E1
																OR2T34						UBE2E2
																OR2T10						UBP1
																OR2T4						UPK1B
																OR2T11						UMPS
																ATP6V1G3						USP4
																DNAH14						UQCRC1
																OR2B11						CLRN1
																ARL8A						VHL
																SYT2						VIPR1
																LOC127841						WNT5A
																GOLT1A						WNT7A
																WDR64						XPC
																C1orf131						ZIC1
																SPATA17						CNBP
																EDARADD						ZNF35
																MRPL55						ZNF80
																HIST3H2BB						ZNF148
																TATDN3						BRPF1
																NEK7						IFRD2
																C1orf74						MAPKAPK3
																BROX						SEMA3B
																SLC35F3						SLMAP
																LOC148696						MANF
																LOC148709						RAB7A
																PTPRVP						KCNAB1
																B3GALNT2						FXR1
																MFSD4						COLQ
																PM20D1						ACOX2
																C1orf150						BAP1
																LOC148824						EOMES
																CNIH3						HYAL3
																LOC149134						SOX14
																SHISA4						BFSP2
																EXOC8						CAMK1
																RNF187						CGGBP1
																C1orf227						BHLHE40
																FAM71A						RUVBL1
																DENND1B						CADPS
																C1orf55						TP63
																CNST						CHRD
																C1orf65						HYAL2
																PLD5						B4GALT4
																C1orf100						B3GALNT1
																IBA57						SNX4
																TMEM9						TNFSF10
																SLC41A1						SUCLG2
																OR2T6						HESX1
																LOC255654						GMPS
																SYT14						KAT2B
																C1orf101						NR1I2
																PGBD2						EIF2B5
																OR2L13						BSN
																OR14A16						MBD4
																LINC00303						H1FX
																LOC284576						USP13
																LOC284578						LIMD1
																LOC284581						KALRN
																HNRNPU-AS1						CCRL2
																LIN9						UBA3
																VN1R5						RPL14
																ZNF678						CLDN1
																PRSS38						SEC22C
																FAM58BP						RRP9
																LOC339529						MAP3K13
																LOC339535						SLC33A1
																RD3						LRRFIP2
																OR6F1						MAGI1
																OR2W3						CACNA2D2
																OR2T8						COPB2
																OR2T3						ADIPOQ
																OR2T29						SLC22A14
																IRF2BP2						SLC22A13
																MIA3						CHST2
																C1orf95						SH3BP5
																FAM89A						SLC4A7
																RPS10P7						STXBP5L
																C1orf53						RNF7
																TMEM81						GUCA1C
																CAPN8						IQCB1
																C1orf31						DZIP3
																C1orf229						VGLL4
																OR2M1P						EDEM1
																OR11L1						KIAA0226
																OR2L8						ECE2
																OR2AK2						VPRBP
																OR2L3						TBC1D5
																OR2M2						TATDN2
																OR2T33						IP6K1
																OR2M7						TSC22D2
																OR2G6						EPM2AIP1
																C1orf140						PSMD6
																FAM177B						TOMM70A
																LOC401980						TRANK1
																ZNF847P						SRGAP3
																OR2T2						IQSEC1
																OR2T5						P2RY14
																OR14I1						DLEC1
																OR2T27						EXOG
																OR2T35						XYLB
																MIR181B1						OXSR1
																MIR194-1						NR1D2
																MIR205						PDCD6IP
																MIR181A1						PARP3
																MIR215						SMC4
																MIR29B2						ABCC5
																MIR29C						COX17
																C1orf186						ARPC4
																TRIM67						ZNF197
																MAP1LC3C						RBM6
																H3F3AP4						RBM5
																OR2W5						TNK2
																OR13G1						ALG3
																MIR135B						NME6
																C1orf98						CTDSPL
																DUSP5P						CD96
																C1orf133						KCNMB2
																LOC641515						STAG1
																MIR205HG						EIF1B
																FLVCR1-AS1						TRAIP
																LOC643723						TFG
																SNRPD2P2						ST3GAL6
																RPS7P5						ARIH2
																LOC646627						TADA3
																TMEM183B						CRTAP
																SNORA14B						ATG7
																SNORA36B						ARL6IP5
																SNORA77						NPRL2
																SNORA16B						IGF2BP2
																LOC728463						CXCR6
																FAM72A						CSPG5
																LOC730227						CLDN16
																LOC731275						POLQ
																LOC100130093						CHL1
																LOC100130331						ARPP21
																LOC100131234						CCR9
																LOC100287814						ALDH1L1
																LGALS8-AS1						USP19
																MIR1182						PDIA5
																MIR1537						SLC38A3
																MIR1231						CYB561D2
																MIR664						TMEM115
																LINC00184						TOPBP1
																TSNAX-DISC1						RPP14
																MIR320B2						HHLA2
																ZBED6						FSTL1
																MIR3123						FAM107A
																MIR3124						WDR6
																MIR4260						RASSF1
																MIR3122						NISCH
																MIR3620						MRPL3
																MIR3916						PDCD10
																PROX1-AS1						FILIP1L
																KDM5B-AS1						TREX1
																LOC100506795						SCN11A
																LOC100506810						TUSC2
																ZNF670-ZNF695						RNF13
																MIR4753						MGLL
																MIR4666A						TWF2
																MIR4677						MRAS
																MIR4671						COPG
																MIR4427						SLITRK3
																MIR4742						NLGN1
																LINC00538						TRAK1
																						DHX30
																						SACM1L
																						NCBP2
																						SCAP
																						LAMB2P1
																						MYH15
																						PLCH1
																						EXOSC7
																						TMCC1
																						PDZRN3
																						TNIK
																						CAND2
																						MCF2L2
																						CLASP2
																						PLXND1
																						RAD54L2
																						FRMD4B
																						STAB1
																						GPD1L
																						RFTN1
																						ATP11B
																						NBEAL2
																						NUP210
																						PLCL2
																						ANKRD28
																						FAM208A
																						KLHL18
																						DNAJC13
																						U2SURP
																						VPS8
																						LARS2
																						RYBP
																						C3orf27
																						CAPN7
																						ACAP2
																						MKRN2
																						NAT6
																						FBXL2
																						ANAPC13
																						ARMC8
																						ABHD14A
																						C3orf17
																						POC1A
																						ABI3BP
																						CNOT10
																						TMEM158
																						NDUFAF3
																						THUMPD3
																						MYRIP
																						PTPN23
																						WWTR1
																						PVRL3
																						TIPARP
																						CHMP2B
																						DNAH1
																						HIGD1A
																						LRIG1
																						SUSD5
																						UBXN7
																						ERC2
																						APPL1
																						HACL1
																						ARHGEF26
																						ZBTB20
																						TTLL3
																						OR5K1
																						OR5H1
																						GNL3
																						FAM162A
																						PCOLCE2
																						SEC22A
																						GPR160
																						FETUB
																						NPHP3
																						ATP2C1
																						LAMP3
																						FOXP1
																						KCNMB3
																						ZBTB11
																						MORC1
																						SERP1
																						CNTN6
																						LSM3
																						RBMS3
																						GOLIM4
																						NKIRAS1
																						SPCS1
																						ACAD9
																						ASTE1
																						KLF15
																						SETD2
																						GTPBP8
																						TAGLN3
																						PRSS50
																						RBM15B
																						GPR171
																						GMPPB
																						SEC61A1
																						LINC00312
																						SCHIP1
																						LMCD1
																						PIK3R4
																						PODXL2
																						ARHGEF3
																						TRAT1
																						VILL
																						IMPG2
																						C3orf32
																						NMD3
																						TRNT1
																						ABHD5
																						COMMD2
																						DYNC1LI1
																						A4GNT
																						C3orf18
																						DBR1
																						CRBN
																						SS18L2
																						ZNF639
																						CLDN18
																						C3orf19
																						SHISA5
																						TIMMDC1
																						ZDHHC3
																						RSRC1
																						ZMYND10
																						PLA1A
																						TEX264
																						CCDC72
																						ZNF589
																						HEMK1
																						AMOTL2
																						IP6K2
																						SFMBT1
																						NCKIPSD
																						PHF7
																						CCRL1
																						PEX5L
																						RAB6B
																						SELT
																						FBXO40
																						DNAJB11
																						GHRL
																						P2RY13
																						IL20RB
																						GPR87
																						TLR9
																						DCUN1D1
																						SEMA5B
																						XRN1
																						WDR5B
																						LZTFL1
																						PARP14
																						P4HTM
																						SLC6A20
																						IL17RD
																						GRAMD1C
																						ROPN1
																						KLHL24
																						SIDT1
																						C3orf75
																						SNRK
																						QRICH1
																						PXK
																						CMTM6
																						RG9MTD1
																						SLC41A3
																						PIGX
																						SLC25A38
																						ULK4
																						OXSM
																						SLC35A5
																						TMEM45A
																						FEZF2
																						IFT57
																						EBLN2
																						ANO10
																						DALRD3
																						SHQ1
																						MSL2
																						TBCCD1
																						FAIM
																						SLC25A36
																						PBRM1
																						ARL8B
																						SETD5
																						DPPA4
																						LEPREL1
																						TMEM39A
																						ZNF654
																						TMEM40
																						ABCF3
																						LSG1
																						ABHD10
																						CHDH
																						PARL
																						IL17RB
																						CDV3
																						MFN1
																						YEATS2
																						IFT122
																						NGLY1
																						TBC1D23
																						WDR52
																						CACNA2D3
																						DCP1A
																						GLT8D1
																						TMEM111
																						EAF2
																						BRK1
																						ZNF167
																						MYNN
																						LMOD3
																						EIF5A2
																						CLDND1
																						MUC13
																						SUCNR1
																						RAD18
																						SEMA3G
																						MCCC1
																						LXN
																						C3orf37
																						MRPS22
																						NIT2
																						POGLUT1
																						BBX
																						KIF15
																						ADAMTS9
																						CCNL1
																						PLSCR2
																						PCBP4
																						PLSCR4
																						PCNP
																						HRASLS
																						MRPL47
																						SENP7
																						ABHD6
																						LRTM1
																						C3orf14
																						KIAA1143
																						ISY1
																						HHATL
																						HEG1
																						KIAA1257
																						ARHGAP31
																						NCEH1
																						IFT80
																						KIAA1407
																						WDR48
																						LRRN1
																						KIAA1524
																						SLC7A14
																						SRPRB
																						SELK
																						SENP2
																						GNB4
																						BPESC1
																						PROK2
																						EEFSEC
																						RNF123
																						NSUN3
																						CIDEC
																						CLSTN2
																						POPDC2
																						RTP4
																						MAGEF1
																						ZFYVE20
																						KIF9
																						NFKBIZ
																						AZI2
																						ZMAT3
																						MTMR14
																						ATG3
																						MRPS25
																						CSRNP1
																						GORASP1
																						MFSD1
																						CCDC14
																						FNDC3B
																						P2RY12
																						CDCP1
																						CCDC71
																						NT5DC2
																						SLC26A6
																						TMEM108
																						CRELD1
																						CAMKV
																						TMEM43
																						OR5H6
																						OR5H2
																						ZXDC
																						ZBED2
																						LRRC2
																						FYCO1
																						ATP13A3
																						CEP97
																						HSPBAP1
																						C3orf52
																						VEPH1
																						QTRTD1
																						CCDC51
																						TBL1XR1
																						ZBBX
																						ZNF385D
																						LRRC31
																						CCDC48
																						NEK11
																						UBA5
																						HDAC11
																						MAP6D1
																						PHC3
																						C3orf36
																						ARL14
																						THOC7
																						NAA50
																						PIGZ
																						CEP63
																						CEP70
																						ABTB1
																						WDR82
																						TMEM22
																						TSEN2
																						GRIP2
																						OR5AC2
																						RTP3
																						PARP9
																						ESYT3
																						SPATA16
																						EIF2A
																						B3GNT5
																						C3orf20
																						ID2B
																						ARL6
																						ZIC4
																						ATRIP
																						ACAD11
																						IQCG
																						ATP13A4
																						FYTTD1
																						NICN1
																						CHCHD6
																						MON1A
																						C3orf26
																						HPS3
																						ARPM1
																						JAGN1
																						KBTBD8
																						SLC12A8
																						GHRLOS2
																						RETNLB
																						CCDC54
																						MGC2889
																						IL17RC
																						ABHD14B
																						LRCH3
																						MINA
																						GPR128
																						C3orf39
																						DIRC2
																						CEP19
																						EAF1
																						DCLK3
																						GFM1
																						LMLN
																						KLHL6
																						C3orf15
																						PHLDB2
																						VWA5B2
																						UCN2
																						LOC90246
																						C3orf25
																						TMEM41A
																						ZNF502
																						BOC
																						FAM55C
																						RFT1
																						OXNAD1
																						SPSB4
																						ACPL2
																						ZBTB47
																						TMEM44
																						EGFEM1P
																						ACTR8
																						CAMK2N2
																						CMTM7
																						TXNRD3
																						OSBPL10
																						OSBPL11
																						SLC25A26
																						ZNF501
																						C3orf24
																						LRRC58
																						LRRC3B
																						TM4SF19
																						TM4SF18
																						RPL39L
																						MED12L
																						CLRN1-AS1
																						GALNTL2
																						GPR62
																						CPNE4
																						CCDC58
																						KCNH8
																						DNAJC19
																						OTOL1
																						FAM3D
																						ZPLD1
																						LYZL4
																						KBTBD5
																						TRIM71
																						FAM131A
																						CD200R1
																						CHCHD4
																						ZDHHC19
																						DCBLD2
																						LRRC15
																						FAM43A
																						TPRA1
																						TMEM42
																						UROC1
																						FAM194A
																						NUDT16
																						COL6A6
																						GRK7
																						FAM172BP
																						TMEM207
																						METTL6
																						TAMM41
																						IL17RE
																						RTP1
																						IQCF1
																						GLYCTK
																						PPM1M
																						C3orf49
																						SNTN
																						SYNPR
																						C3orf45
																						RPL32P3
																						H1FOO
																						PISRT1
																						ASB14
																						TTC14
																						DTX3L
																						FAM19A4
																						SGOL1
																						PP2D1
																						EFHB
																						LOC151658
																						PPM1L
																						WDR49
																						LRRC34
																						CPNE9
																						DPPA2
																						CCDC80
																						BTLA
																						CCDC12
																						MB21D2
																						PPP4R2
																						XXYLT1
																						ROPN1B
																						LOC152024
																						C3orf22
																						C3orf55
																						ZCWPW2
																						CMC1
																						NEK10
																						C3orf79
																						CCDC50
																						PYDC2
																						SPICE1
																						CMTM8
																						NUDT16P1
																						CCDC13
																						LOC152217
																						LOC152225
																						FGD5
																						CIDECP
																						CNTN4
																						IGSF11
																						C3orf30
																						PARP15
																						SPTSSB
																						DNAJB8
																						GPR156
																						XIRP1
																						RNF168
																						CHST13
																						PRICKLE2
																						KBTBD12
																						DHX36
																						HTR3C
																						DZIP1L
																						TTC21A
																						ALG1L
																						C3orf67
																						KCTD6
																						LIPH
																						ARL13B
																						DHFRL1
																						HTR3D
																						RPL22L1
																						OSTalpha
																						FBXO45
																						KLHDC8B
																						MUC20
																						GABRR3
																						PTPLB
																						STT3B
																						LOC201617
																						DNAH12
																						PDE12
																						FAM116A
																						TIGIT
																						LOC201651
																						C3orf58
																						SENP5
																						KIAA2018
																						LOC220729
																						ZBTB38
																						CADM2
																						LOC253573
																						ZNF620
																						NAALADL2
																						ZDHHC23
																						LOC255025
																						NUP210P1
																						TCTEX1D2
																						C3orf43
																						SDHAP1
																						COL6A5
																						GK5
																						PLCXD2
																						GCET2
																						UTS2D
																						ALS2CL
																						TMIE
																						LSAMP-AS3
																						SLC9A9
																						C3orf64
																						LOC285205
																						EPHA6
																						DNAJB8-AS1
																						FBXW12
																						C3orf38
																						HTR3E
																						ENTPD3-AS1
																						ZNF619
																						ZNF621
																						RABL3
																						IGSF10
																						C3orf33
																						LOC285326
																						CCDC66
																						SLC9A10
																						C3orf23
																						ZNF660
																						FLJ39534
																						LOC285359
																						SUMF1
																						RPUSD3
																						PRRT3
																						LOC285370
																						LOC285375
																						DPH3
																						C3orf70
																						TPRG1
																						LOC285401
																						ILDR1
																						TRIM59
																						TRIM42
																						EIF4E3
																						RAB43
																						CCDC39
																						CCDC36
																						KY
																						LOC339862
																						LOC339874
																						C3orf35
																						LOC339894
																						GADL1
																						PRSS42
																						LOC339926
																						LPP-AS2
																						H1FX-AS1
																						LOC344595
																						LRRIQ4
																						SAMD7
																						AADACL2
																						GPR149
																						ZNF860
																						TMPRSS7
																						CD200R1L
																						PAQR9
																						COL6A4P1
																						LOC344887
																						RTP2
																						OSTN
																						ATP13A5
																						SOX2-OT
																						NME9
																						WDR53
																						LNP1
																						CCDC37
																						NPHP3-AS1
																						TPRXL
																						ANKRD18DP
																						NMNAT3
																						ZNF445
																						SPATA12
																						LHFPL4
																						C3orf77
																						C3orf62
																						TMEM110
																						LRRC33
																						PRSS45
																						AMIGO3
																						ZNF662
																						CDHR4
																						FAM212A
																						IQCF2
																						IQCF5
																						MUSTN1
																						VGLL3
																						PRR23B
																						PRR23C
																						PLSCR5
																						ANKUB1
																						LEKR1
																						TMEM212
																						VENTXP7
																						LOC401052
																						IQCF3
																						LOC401074
																						FLJ22763
																						FLJ25363
																						C3orf72
																						LOC401093
																						C3orf80
																						FLJ46066
																						FLJ42393
																						FLJ34208
																						LOC401109
																						OR5K2
																						OR5H14
																						OR5H15
																						OR5K3
																						OR5K4
																						MIRLET7G
																						MIR128-2
																						MIR135A1
																						MIR138-1
																						MIR15B
																						MIR16-2
																						MIR191
																						MIR198
																						MIR26A1
																						FAM19A1
																						STX19
																						LOC440944
																						FLJ33065
																						TMEM89
																						IQCF6
																						C3orf78
																						LOC440970
																						MIR425
																						ARGFX
																						SNORA6
																						SNORA7A
																						SNORD2
																						SNORA4
																						TMPPE
																						TMEM30C
																						LOC644714
																						ALG1L2
																						LOC644990
																						LOC645206
																						TXNRD3NB
																						TMEM14E
																						LOC646168
																						COL6A4P2
																						SPINK8
																						C3orf71
																						LOC646498
																						C3orf65
																						LOC646903
																						PA2G4P4
																						LOC647107
																						GMNC
																						LOC647323
																						FLJ20518
																						LOC653712
																						IQCJ
																						SCARNA7
																						LINC00488
																						SNORA7B
																						SNORA58
																						SNORA81
																						SNORD19
																						FAM86DP
																						SNORD66
																						SNORD69
																						MIR548A2
																						MIR548A3
																						MIR551B
																						MIR563
																						MIR564
																						MIR567
																						MIR568
																						MIR569
																						MIR570
																						GXYLT2
																						SDHAP2
																						FAM157A
																						FAM198A
																						CCR2
																						FAM86HP
																						PRR23A
																						LOC730091
																						ESRG
																						LOC100009676
																						SNORD19B
																						LOC100125556
																						MIR922
																						MIR885
																						MIR944
																						EGOT
																						GHRLOS
																						LOC100128023
																						WWTR1-AS1
																						LOC100128164
																						C3orf74
																						LOC100128640
																						NRADDP
																						LOC100129480
																						LOC100129550
																						ZBTB20-AS1
																						LOC100131551
																						LOC100131635
																						ZNF717
																						LOC100132146
																						LOC100132526
																						BSN-AS2
																						SNAR-I
																						MIR1224
																						TIPARP-AS1
																						PRSS46
																						LOC100287879
																						LOC100288428
																						FRG2C
																						LOC100289361
																						MIR1284
																						MIR1248
																						MIR1280
																						MIR548I1
																						MIR1324
																						MIR1226
																						LOC100302640
																						MIR548H2
																						MIR711
																						MIR548G
																						MIR3136
																						MIR4270
																						MIR4272
																						MIR4271
																						MIR4273
																						LOC100498859
																						MIR3919
																						MIR3921
																						MIR3938
																						MIR3714
																						IQCJ-SCHIP1
																						FGD5-AS1
																						LOC100505687
																						LOC100505696
																						KRBOX1
																						PVRL3-AS1
																						IGSF11-AS1
																						MYLK-AS1
																						IQCF4
																						LOC100506994
																						LOC100507032
																						MFI2-AS1
																						LOC100507062
																						LOC100507086
																						ADAMTS9-AS2
																						LOC100507389
																						LOC100507391
																						ARHGEF26-AS1
																						LOC100507537
																						LOC100507582
																						ARPC4-TTLL3
																						ABHD14A-ACY1
																						TMEM110-MUSTN1
																						NPHP3-ACAD11
																						ISY1-RAB43
																						TM4SF19-TCTEX1D2
																						MIR4793
																						MIR4787
																						MIR4795
																						MIR4796
																						MIR4797
																						MIR4788
																						MIR4791
																						MIR4790
																						MIR548AC
																						MIR4444-1
																						MIR4789
																						MIR4443
																						MIR4792
																						MIR4446
																						MIR4442
																						LOC100652759
																						LUST

## Sheet: SCC Del
cytoband	9p21.3	2q22.1	8p23.2	Xp11.3	10p11.21	3p14.3	4p15.2	4q22.1	3p14.2	5q11.2	11q24.3	13q14.2	19p13.3	7q36.1	1p13.2	6p25.3	7q31.1	17q25.3	4q21.23	3q11.1	6p25.1	18q22.3	3p25.3	5q15	11p15.4	2q37.2	6q24.3	16q23.1	6q22.1	10q21.1	19q13.31	Xq21.33	Xp21.1	18q12.2	12q23.1	15q11.2	21q11.2	11p15.2	13q32.2	1p36.13	10q23.31	22q11.1	17p11.2
q value	4.3707e-142	1.4006e-29	3.0897e-15	2.5244e-10	1.4218e-09	1.6741e-08	1.0102e-05	3.3467e-06	1.4838e-08	2.3289e-05	0.00034555	0.00039991	0.0017297	1.9885e-06	0.001818	3.9758e-05	2.3289e-05	0.0059907	0.00057188	2.1985e-05	2.3289e-05	0.0054553	0.00026932	0.001818	0.0024374	3.3032e-05	0.023833	0.035072	0.031704	0.039556	0.056628	0.081095	0.026622	0.057898	0.12539	0.12351	0.13868	0.040825	0.15303	0.12974	0.12766	0.18892	0.22615
residual q value	4.3707e-142	6.673e-27	3.0897e-15	5.6555e-10	1.4218e-09	3.3467e-06	1.0102e-05	1.6496e-05	0.00027979	0.00034555	0.00034555	0.00039201	0.001762	0.0018885	0.0019796	0.0054553	0.0054553	0.0059907	0.0064873	0.0076797	0.0090608	0.010751	0.012123	0.013315	0.014021	0.017827	0.031128	0.034112	0.041682	0.049747	0.053134	0.079988	0.089586	0.10755	0.12974	0.12974	0.13897	0.1536	0.1536	0.17579	0.17579	0.18892	0.22506
wide peak boundaries	chr9:21865498-21997722	chr2:139655617-143637838	chr8:2079140-6262191	chrX:44702452-45008304	chr10:34059131-35328087	chr3:53923579-54677190	chr4:20727465-22330985	chr4:90844993-93240505	chr3:59034763-61547330	chr5:58260298-59787985	chr11:130014370-130275019	chr13:48833767-49064807	chr19:1-3363200	chr7:123670543-159138663	chr1:103566575-149898950	chr6:1-10748816	chr7:109599468-111366370	chr17:80604514-80902410	chr4:85927963-86925462	chr3:89525001-93777876	chr6:2244657-10535662	chr18:46572998-78077248	chr3:11303687-11833472	chr5:92951965-93858348	chr11:1-7951885	chr2:204826225-243199373	chr6:146205234-146352589	chr16:78129058-79627770	chr6:91295560-119138027	chr10:39064001-66586040	chr19:38745726-59128983	chrX:96134519-98718611	chrX:30870233-34644819	chr18:35235531-39060470	chr12:25353958-133851895	chr15:1-84750902	chr21:1-26760449	chr11:15267325-16769851	chr13:70696502-115169878	chr1:1-37262115	chr10:86052375-135534747	chr22:1-18463817	chr17:12044288-25958701
genes in wide peak	CDKN2A	LRP1B	CSMD1	KDM6A	PARD3	ESRG	KCNIP4	FAM190A	FHIT	hsa-mir-582	ST14	RB1	hsa-mir-4321	hsa-mir-595	hsa-mir-3118-3	BMP6	LRRN3	TBCD	ARHGAP24	PROS1	BMP6	hsa-mir-122	VGLL4	hsa-mir-2277	hsa-mir-302e	hsa-mir-3133	SHPRH	WWOX	hsa-mir-587	hsa-mir-1296	hsa-mir-1274b	RPA4	hsa-mir-548f-5	hsa-mir-924	hsa-mir-4304	hsa-mir-549	hsa-mir-548x	SOX6	hsa-mir-1267	hsa-mir-552	hsa-mir-202	hsa-mir-648	hsa-mir-1180
	C9orf53			DUSP21			KCNIP4-IT1			PDE4D	ZBTB44	LPAR6	hsa-mir-1909	hsa-mir-153-2	hsa-mir-3118-2	BPHL	IMMP2L	RAB40B	MIR4451	ARL13B	BPHL	hsa-mir-4320	ATG7	FAM172A	hsa-mir-483	hsa-mir-149			hsa-mir-2113	hsa-mir-548f-1	hsa-mir-935		DMD	hsa-mir-4318	hsa-mir-1178	hsa-mir-184	hsa-mir-125b-2		hsa-mir-4306	hsa-mir-4254	hsa-mir-378c	hsa-mir-3198	hsa-mir-33b
										PART1			hsa-mir-3187	hsa-mir-671	hsa-mir-3118-1	DSP		FN3K		STX19	DSP	hsa-mir-1539		POU5F2	hsa-mir-675	hsa-mir-4269			AIM1	hsa-mir-605	hsa-mir-373		FTHL17	LOC647946	hsa-mir-620	hsa-mir-4313	hsa-let-7c		hsa-mir-623	hsa-mir-1976	hsa-mir-4297	ATP6V1E1	hsa-mir-1288
													hsa-mir-1302-11	hsa-mir-1975	hsa-mir-942	SERPINB1		FN3KRP			SERPINB1	BCL2		MIR2277	hsa-mir-4298	hsa-mir-562			AMD1	hsa-mir-4294	hsa-mir-1283-2		FAM47A	MIR4318	hsa-mir-1302-1	hsa-mir-631	hsa-mir-3118-5		hsa-mir-3170	hsa-mir-3115	hsa-mir-4296	BID	hsa-mir-548h-3
													AES	hsa-mir-548f-4	hsa-mir-320b-1	F13A1		ZNF750			F13A1	CDH7			hsa-mir-210	hsa-mir-1471			PRDM1	hsa-mir-3156-1	hsa-mir-643				hsa-mir-619	hsa-mir-630	hsa-mir-3156-3		hsa-mir-92a-1	hsa-mir-4253	hsa-mir-2110	IL17RA	ADORA2B
													AMH	hsa-mir-490	hsa-mir-4256	FOXF2					NQO2	CYB5A			AP2A2	hsa-mir-1244-1			CCNC	ALOX5	hsa-mir-125a				hsa-mir-1827	hsa-mir-629	BAGE		hsa-mir-622	hsa-mir-1256	hsa-mir-4295	ANKRD62P1-PARP4P3	ALDH3A1
													ATP5D	hsa-mir-29b-1	hsa-mir-197	FOXC1					SERPINB6	DCC			APBB1	hsa-mir-4268			COL10A1	ANXA8L2	hsa-mir-150				hsa-mir-4303	hsa-mir-4312	CXADR		ATP4B	hsa-mir-1290	hsa-mir-548e	POTEH	ALDH3A2
													AZU1	hsa-mir-335	ADORA3	GCNT2					SERPINB9	FECH			RHOG	hsa-mir-3132			EPHA7	ANK3	hsa-mir-4324				hsa-mir-135a-2	hsa-mir-4311	NCAM2		KLF5	hsa-mir-1273d	hsa-mir-609	BCL2L13	COX10
													HCN2	hsa-mir-183	ALX3	GMDS					RREB1	KDSR			ART1	hsa-mir-153-1			FOXO3	CDK1	hsa-mir-220c				hsa-mir-1251	hsa-mir-1272	TMPRSS15		BTF3P11	hsa-mir-34a	hsa-mir-936	HSFY1P1	DRG2
													BSG	hsa-mir-129-1	AMPD1	IRF4					SSR1	GALR1			ASCL2	hsa-mir-3131			FRK	CHAT	hsa-mir-3191				hsa-mir-331	hsa-mir-422a	HSPA13		CLN5	hsa-mir-4252	hsa-mir-1307	CECR6	FOXO3B
													CDC34	hsa-mir-593	AMPD2	NQO2					TFAP2A	GRP			CARS	hsa-mir-26b			FYN	CTSL1P2	hsa-mir-320e				hsa-mir-492	hsa-mir-190	TPTE		COL4A1	hsa-mir-551a	hsa-mir-146b	CECR5	FLII
													CIRBP	hsa-mir-592	AMY1A	SERPINB6					TUBB2A	LMAN1			CCKBR	hsa-mir-548f-2			GPR6	EGR2	hsa-mir-769				hsa-mir-618	hsa-mir-2116	NRIP1		COL4A2	hsa-mir-4251	hsa-mir-3158-1	CECR3	KCNJ12
													CNN2	ABP1	AMY1B	SERPINB9					RIPK1	SMAD4			CD81	hsa-mir-1302-4			GRIK2	ERCC6	hsa-mir-642				hsa-mir-617	hsa-mir-628	BTG3		DACH1	hsa-mir-429	hsa-mir-608	CECR2	LLGL1
													CSNK1G2	AKR1B1	AMY1C	RREB1					PRPF4B	MBD1			CD151	hsa-mir-2355			HDAC2	GDF2	hsa-mir-4323				hsa-mir-1252	hsa-mir-1266	USP25		DCT	hsa-mir-1302-2	hsa-mir-1287	CECR1	MEIS3P1
													CFD	ARF5	AMY2A	SSR1					CDYL	MBP			CDKN1C	hsa-mir-3130-4			KPNA5	GDF10	hsa-mir-641				hsa-mir-1279	hsa-mir-147b	RBM11		GPR183	AK2	hsa-mir-607	OR11H1	MFAP4
													ARID3A	OPN1SW	AMY2B	TFAP2A					LY86	MC4R			TPP1	AAMP			LAMA4	HNRNPF	A1BG				hsa-mir-548c	hsa-mir-1282	CHODL-AS1		EDNRB	ALPL	hsa-mir-3157	SLC25A18	PMP22
													EFNA2	BPGM	RHOC	TUBB2A					EEF1E1	ME2			CNGA4	ACADL			MARCKS	MBL2	ACTN4				hsa-let-7i	hsa-mir-627	C21orf15		EFNB2	RERE	hsa-mir-107	GAB4	MAPK7
													ELANE	BRAF	ATP1A1	RIPK1					ECI2	MYO5B			CTSD	AGXT			PLN	MSMB	AP2A1				hsa-mir-26a-2	hsa-mir-4310	LINC00308		ERCC5	BAI2	hsa-mir-346	CCT8L2	MAP2K3
													GAMT	CALD1	ATP5F1	PRPF4B					FARS2	NARS			DRD4	ALPI			POU3F2	PPYR1	AKT2				hsa-mir-616	hsa-mir-626	C21orf91		F7	C1QA	ACADSB	XKR3	PRPSAP2
													GNA11	CALU	BCL9	CDYL					RPP40	NFATC1			DUSP8	ALPP			PREP	PRKG1	APOC1				hsa-mir-1228	hsa-mir-1233-2	SAMSN1		F10	C1QB	ACTA2	TPTEP1	SHMT1
													GNA15	CASP2	CAPZA1	LY86					FAM50B	SERPINB2			HBB	ALPPL2			REV3L	MAPK8	APOC1P1				hsa-mir-148b	hsa-mir-1233-1	BAGE5		FGF14	C1QC	ADAM8	MIR648	SREBF1
													GNG7	CDK5	CASQ2	EEF1E1					SLC35B3	ATP8B1			HBBP1	ATIC			ROS1	RBP3	APOC2				hsa-mir-615	hsa-mir-211	BAGE4		GPC5	CA6	ADD3	CECR7	TOP3A
													MKNK2	CHRM2	CD2	ECI2					NRN1	SERPINB5			HBD	KIF1A			SIM1	RET	APOC4				hsa-mir-196a-2	hsa-mir-1268	BAGE3		GAS6	CAPZB	ADRA2A	CECR5-AS1	UBB
													GPX4	CLCN1	CD53	FARS2					WRNIP1	SERPINB8			HBE1	BARD1			SMPD2	CXCL12	APOE				hsa-mir-1293	hsa-mir-3118-6	BAGE2		GPR18	CASP9	ADRB1	MIR3198-1	RNF112
													GZMM	CPA1	CD58	RPP40					LYRM4	SERPINB10			HBG1	BCS1L			NR2E1	SLC18A3	KLK3				hsa-mir-1291	hsa-mir-3118-4	CHODL		ING1	RUNX3	FAS		COPS3
													GADD45B	CPA2	CHI3L2	FAM50B					SLC22A23	SERPINB13			HBG2	BOK			TSPYL1	TFAM	ATP1A3				hsa-mir-4302	ACTC1	ANKRD30BP2		IPO5	TNFRSF8	ARL3		TMEM11
													OAZ1	DPP6	CSF1	SLC35B3					MUTED	PMAIP1			HPX	CHRND			DDO	UBE2D1	AXL				ACACB	ADAM10	LIPI		LAMP1	CDA	BMPR1A		KSR1
													PALM	EN2	CELSR2	NRN1					TXNDC5	MAPK4			HRAS	CHRNG			SNX3	ZNF22	BAX				ACADS	ANXA2	ABCC13		LIG4	CDK11B	BNIP3		PIGL
													POLR2E	EPHA1	FCGR1A	TMEM14C					RIOK1	RAB27B			IGF2	COL4A3			CD164	ZNF32	BCAT2				ACCN2	APBA2	C21orf91-OT1		LMO7	CDC42	CASP7		NCOR1
													POLRMT	EPHB6	FCGR1B	PAK1IP1					SNRNP48	RPL17			ILK	COL4A4			WISP3	ZNF33B	BCKDHA				ACVR1B	AQP9	D21S2088E		PCCA	CD52	ENTPD1		ULK2
													PRTN3	EZH2	FMO5	EXOC2					C6orf195	SERPINB3			INS	COL6A3			WASF1	CCDC6	BCL3				ACVRL1	B2M	POTED		POU4F1	RCC1	CHUK		CCDC144A
													PTBP1	FLNC	GJA5	WRNIP1					PIP5K1P1	SERPINB4			IRF7	CPS1			FHL5	NCOA4	CEACAM1				ADCY6	BBS4	LOC339622		DNAJC3	CLCN6	ABCC2		ARHGAP44
													RPS15	GBX1	GJA8	DUSP22					LINC00518	TCF4			KCNQ1	CREB1			ATG5	ZNF239	BLVRB				ALDH2	BCL2A1	LINC00317		RAP2A	CLCNKA	COL17A1		HS3ST3B1
													SGTA	GPR37	GNAI3	LYRM4					PXDC1	ZNF236			LSP1	CRYBA2			ZBTB24	PARG	C5AR1				ABCD2	NBEAP1	LINC00320		GRK1	CLCNKB	COX15		HS3ST3A1
													STK11	GRM8	GNAT2	SLC22A23					MGC39372	SERPINB7			MUC2	CRYGA			FIG4	GPRIN2	CA11				AMHR2	BNC1	LOC388813		SLC10A2	CNR2	CPN1		PEMT
													TCF3	MNX1	GSTM1	MUTED					FAM217A	TNFRSF11A			MUC6	CRYGB			FUT9	BMS1	CALM3				APAF1	BNIP2	LINC00478		SLC15A1	COL8A2	CTBP2		FBXW10
													THOP1	HTR5A	GSTM2	TXNDC5					LY86-AS1	MBD2			NAP1L4	CRYGC			TRAF3IP2	RHOBTB1	CD33				APOF	BUB1B	ANKRD20A11P		SOX1	COL16A1	CYP2C19		TRIM16
													TLE2	IMPDH1	GSTM3	RIOK1					CAGE1	CTDP1			NUP98	CRYGD			ASCC3	HNRNPA3P1	SIGLEC6				AQP2	CA12	MIRLET7C		TFDP1	CORT	CYP2C8		RAI1
													MADCAM1	INSIG1	GSTM4	FOXQ1					MYLK4	SOCS6			SLC22A18	CYP27A1			BVES	C10orf10	CD37				AQP5	CAPN3	MIR125B2		TPP2	CSF3R	CYP2C9		GRAP
													SF3A2	IRF5	GSTM5	HUS1B					TUBB2B	TXNL1			SLC22A18AS	DES			SEC63	ZWINT	CD79A				AQP6	CHRM5	MIR99A		UCHL3	DDOST	CYP2C18		AKAP10
													PPAP2C	KCNH2	HMGCS2	SNRNP48					PSMG4	LIPG			POLR2L	DTYMK			CDK19	ZNF365	CEACAM5				ARF3	CHRNA3	TEKT4P2		ZIC2	DFFA	CYP2E1		EPN2
													S1PR4	KEL	HSD3B1	C6orf195					DKFZP686I15217	ONECUT2			PSMD13	EEF1B2			TSPYL4	DKK1	CGB				ARL1	CHRNA5	MIR3156-3		STK24	DFFB	CYP17A1		MPRIP
													AP3D1	LEP	HSD3B2	PIP5K1P1					C6orf201	VPS4B			RNH1	EPHA4			UFL1	CSTF2T	CEACAM3				ASCL1	CHRNA7	MIR3687		CUL4A	DVL1	CYP26A1		USP22
													MED16	MEST	IGSF3	LINC00518					PPP1R3G	ZNF516			MRPL23	ERBB4			BRD7P3	PTPN20B	CEACAM7				ATF1	CHRNB4	MIR3648		IRS2	E2F2	DMBT1		TNFRSF13B
													FSTL3	MKLN1	KCNA2	PXDC1					HULC	TSHZ1			RPLP2	ACSL3			PNISR	A1CF	CEACAM8				ATP2A2	CKMT1B	C21orf37		SCEL	ECE1	DNTT		DHRS7B
													APC2	NDUFB2	KCNA3	MGC39372					SCARNA27	ACAA2			RRM1	FN1			FBXL4	NRBF2	CEACAM4				ATP2B1	CLK3			PROZ	PHC2	DOCK1		WSB1
													ABCA7	NOS3	KCNA10	FAM217A					LOC100130275	CD226			SCT	GBX2			SESN1	FXYD4	CKM				ATP5B	CRABP1			ARHGEF7	MEGF6	DUSP5		SNORD49A
													UQCR11	CNOT4	KCNC4	LOC285768					MIR3691	MALT1			SMPD1	GPC1			OSTM1	CSGALNACT2	AP2S1				ATP5G2	CSK			CDC16	EPHA2	ECHS1		B9D1
													SBNO2	NRF1	KCND3	LY86-AS1					LOC100506207	TXNL4A			TRIM21	GPR1			NDUFAF4	FAM21B	CLC				AVPR1A	CSPG4			CLDN10	ENO1	EMX2		FAM18B1
													HMHA1	PAX4	MOV10	CAGE1					LOC100507194	POLI			STIM1	GPR35			DSE	OGDHL	CLPTM1				BCL7A	CTSH			ITGBL1	EPB41	FGF8		MYO15A
													SHC2	PIP	NGF	MYLK4					LOC100508120	ADNP2			TAF10	HDLBP			TUBE1	CISD1	CRX				BICD1	CYP1A1			TM9SF2	EPHA8	FGFR2		TRPV2
													TIMM13	PODXL	NHLH2	TUBB2B					MUTED-TXNDC5	PHLPP1			TALDO1	AGFG1			C6orf203	ASAH2	CYP2A6				BTG1	CYP1A2			TBC1D4	EPHB2	GFRA1		RASD1
													DAZAP1	PRSS1	NOTCH2	C6orf52					EEF1E1-MUTED	NEDD4L			TH	DNAJB2			CDC40	WDFY4	CYP2A7				CACNB3	CYP11A1			GPC6	EXTL1	GLUD1		ALKBH5
													FGF22	PRSS2	NRAS	PSMG4					MIR4645	WDR7			TSPAN4	HTR2B			RWDD1	ARHGAP22	CYP2A13				CCNT1	CYP19A1			MBNL2	EYA3	GOT1		TTC19
													SLC39A3	TAS2R38	OVGP1	DKFZP686I15217						PIGN			TNNI2	IDH1			COQ3	PCDH15	CYP2B6				SCARB1	DUT			FARP1	FABP3	PRLHR		MED9
													THEG	PTN	PDZK1	C6orf201						RTTN			TNNT3	SP110			SOBP	OR13A1	CYP2B7P1				CD63	EPB42			SPRY2	FGR	GPR26		SLC47A1
													LSM7	PTPRN2	PRKAB2	PPP1R3G						KCNG2			TRPC2	IGFBP2			QRSL1	BICC1	CYP2F1				CDK2	ETFA			ABCC4	MTOR	GRK5		NT5M
													MBD3	RARRES2	PSMA5	HULC						SNORD58B			PHLDA2	IGFBP5			PDSS2	SYT15	DBP				CDK4	FAH			TUBGCP3	FUCA1	GRID1		ZNF286A
													MIER2	RHEB	PTGFRN	SCARNA27						SNORD58A			ZNF195	IHH			GOPC	RASSF4	DMPK				CMKLR1	FBN1			PIBF1	IFI6	HABP2		ZNF287
													PCSK4	SHH	RAP1A	LOC100130275						SALL3			ZNF214	CXCR1			HACE1	ARID5B	DMWD				CNTN1	FGF7			TNFSF13B	GABRD	HELLS		ZNF624
													C19orf24	SLC4A2	SORT1	MIR3691						CDH20			ZNF215	CXCR2			BEND3	PHYHIPL	ECH1				COL2A1	GABPB1			SOX21	GALE	HHEX		ELAC2
													PLEKHJ1	SMARCD3	SARS	LOC100506207						CDH19			RASSF7	CXCR2P1			PRDM13	LOC84856	MEGF8				COX6A1	GABRA5			KLF12	GJA4	HMX2		TEKT3
													BTBD2	SMO	SLC16A1	LOC100507194						TIMM21			PPFIBP2	INHA			POPDC3	ADO	EMP3				CPM	GABRB3			RASA3	GJB3	TLX1		C17orf39
													RNF126	AKR1D1	STXBP3	LOC100508120						RAX			IFITM1	INPP5D			MICAL1	LOC84989	ERCC1				CRY1	GABRG3			DZIP1	GJB5	HPS1		FAM106A
													NCLN	SSBP1	SYCP1	MUTED-TXNDC5						CXXC1			OR6A2	IRS1			MANEA	ZFAND4	ERCC2				CS	GALK2			DIS3	GNB1	HTR7		LRRC48
													SPPL2B	TBXAS1	TAF13	EEF1E1-MUTED						ST8SIA3			DCHS1	KCNJ13			GPR63	C10orf71	ERF				CSRP2	GANC			MYO16	SFN	IDE		MGC12916
													WDR18	UBE2H	TBX15	MIR4645						MEX3C			BRSK2	MAP2			ARMC2	ZNF488	FBL				CYP27B1	GATM			MYCBP2	GPR3	IFIT2		ATPAF2
													REXO1	VIPR2	TSHB							TMX3			TSPAN32	MYL1			RPF2	AGAP4	ETFB				DGKA	GCHFR			ATP11A	HCRTR1	IFIT1		SPECC1
													ZNF77	XRCC2	WNT2B							ZCCHC2			TSSC4	NCL			MCHR2	FRMPD2	FCAR				DAO	PDIA3			MCF2L	HDAC1	IFIT3		MYOCD
													CELF5	ZYX	CSDE1							ZNF532			TRIM22	NDUFA10			FAXC	FAM170B	FCGRT				DCN	GTF2A2			DOCK9	ZBTB48	INPP5A		CDRT7
													TLE6	ARHGEF5	HIST2H2AA3							ELAC1			IFITM3	NDUFS1			RTN4IP1	C10orf128	FKBP1AP1				DDIT3	HDC			TGDS	HMGN2	KIF11		CDRT15P1
													LPPR3	ZNF212	HIST2H2AC							ZNF407			DEAF1	2016-09-02			USP45	ANTXRL	FLT3LG				DDX11	HEXA			SLITRK5	HMGCL	ABLIM1		C17orf76-AS1
													ZNF556	ZNF282	HIST2H2BE							CNDP2			IFITM2	NEU2			SLC22A16	VSTM4	FOSB				EPYC	ONECUT1			FBXL3	HPCA	LIPA		ZSWIM7
													OR4F17	CUL1	HIST2H4A							KIAA1468			TRIM3	NPPC			KIAA1919	C10orf107	FPR1				DTX1	IDH3A			OXGR1	HSPG2	MGMT		SMCR7
													FAM108A1	TRIM24	TTF2							CCDC102B			OR7E12P	PAX3			GTF3C6	TMEM26	FPR2				DUSP6	IL16			NDFIP2	HTR1D	MKI67		SLC5A10
													KLF16	MGAM	ITGA10							RBFA			KCNQ1OT1	PDCD1			KLHL32	RTKN2	FPR3				EIF2B1	IPW			BIVM	HTR6	MXI1		SMCR5
													DOT1L	DGKI	PEX11B							PQLC1			PKP3	PDE6D			NUS1	SLC16A9	FTL				EIF4B	IREB2			TMCO3	ID3	NDUFB8		SMCR8
													KISS1R	ATP6V1F	SLC16A4							CCDC68			RRP8	SERPINE2			SLC16A10	FAM13C	FUT1				CELA1	ISLR			ARGLU1	TNFRSF9	NFKB2		SMCR9
													LMNB2	ACCN3	CD101							NETO1			SIRT3	PPP1R7			BVES-AS1	2016-03-08	FUT2				ELK3	ITPKA			DCUN1D2	STMN1	NRAP		TOM1L2
													MUM1	PDIA4	SEC22B							MRO			OR52A1	PSMD1			CCDC162P	C10orf25	GIPR				STX2	IVD			ANKRD10	LCK	OAT		SLC47A2
													MIDN	UBE3C	CHD1L							PARD6G			ARFIP2	PTH2R			AKD1	TMEM72-AS1	GPR4				ERBB3	LIPC			RAB20	MATN1	PAX2		CDRT15
													R3HDM4	FAM131B	PDE4DIP							CNDP1			OR5E1P	PTMA			NT5DC1	ZNF485	GPR32				B4GALNT1	LOXL1			CARKD	MFAP2	PDE6C		TRIM16L
													C19orf6	FAM115A	LRIG2							SERPINB12			FXC1	PTPRN			FAM26D	RASGEF1A	GRIK5				BLOC1S1	LTK			UGGT2	MTHFR	PGAM1		USP32P1
													TPGS1	DNAJB6	SV2A							SERPINB11			RBMXL2	SNORD20			ZUFSP	REEP3	GRIN2D				GLI1	SMAD3			PCID2	NBL1	PITX3		FAM18B2
													REEP6	ABCF2	RBM8A							SEC11C			PGAP2	RPE			FAM162B	JMJD1C	ARHGAP35				GNS	SMAD6			RBM26	NPPA	PNLIP		CENPV
													IZUMO4	FASTK	TSPAN2							DSEL			C11orf21	RPL37A			HS3ST5	IPMK	GSK3A				GOLGA3	MAN2C1			UPF3A	NPPB	PNLIPRP1		FLCN
													SCAMP4	ABCB8	BCAS2							ALPK2			TRPM5	SAG			GPRC6A	FAM21C	GYS1				GPD1	MAP1A			KDELC1	OPRD1	PNLIPRP2		PLD6
													ADAT3	PAXIP1	WARS2							FAM69C			UBQLN3	CCL20			RFX6	SGMS1	HAS1				GTF2H3	MEIS2			CARS2	PAFAH2	PPP1R3C		USP32P2
													ZNF554	KLHDC10	CEPT1							STARD6			IGF2-AS1	SLC4A3			SLC35F1	PGBD3	FOXA3				HAL	MFAP1			RNF219	PAX7	HTRA1		TBC1D28
													GRIN3B	SSPO	PIAS3							CCBE1			BET1L	SLC11A1			VGLL2	C10orf53	HNRNPL				NCKAP1L	TRPM1			GRTP1	PEX10	PSD		CDRT15L2
													ZNF57	NUP205	VAV3							CBLN2			CEND1	SP100			LACE1	C10orf40	HRC				NR4A1	MPI			BORA	PEX14	PTEN		C17orf103
													JSRP1	AHCYL2	HBXIP							C18orf54			CYB5R2	SPP2			MMS22L	LOC283033	PRMT1				HNRNPA1	MYO1E			SLITRK6	PGD	PTPRE		FLJ34690
													MOB3A	TNPO3	POLR3C							FBXO15			TRIM34	TNP1			FAM26E	FLJ31813	IL11				HOXC4	MYO5A			TMTC4	PIK3CD	ALDH18A1		CDRT4
													C19orf21	CLEC5A	TXNIP							SKA1			CDHR5	TNS1			SCML4	LOC338579	IRF3				HOXC5	MYO9A			ABHD13	PLA2G2A	RBP4		CCDC144B
													PLK5	MKRN1	AP4B1							CCDC11			TOLLIP	TUBA4A			CEP57L1	FAM21A	KCNA7				HOXC6	NDN			ZIC5	PLA2G5	RGS10		FAM27L
													C2CD4C	POT1	PHTF1							DOK6			TRIM68	VIL1			PPIL6	LOC399753	KCNC3				HOXC8	NEDD4			A2LD1	PLOD1	SCD		FLJ36000
													CIRBP-AS1	CNTNAP2	AHCYL1							RNF152			PIDD	WNT6			LOC285758	BMS1P5	KCNJ14				HOXC9	NEO1			TEX30	EXOSC10	SFRP5		LGALS9B
													C19orf25	GIMAP2	WDR3							LINC00305			KCNQ1DN	XRCC5			FLJ34503	AGAP6	KCNN4				HOXC10	OAZ2			ADPRHL1	PPP1R8	FBXW4		CCDC144NL
													ATP8B3	OR2F1	MAN1A2							C18orf26			MMP26	ZNF142			DCBLD1	ZNF32-AS3	KIR2DL1				HOXC11	OCA2			SLITRK1	PRKCZ	SLC18A2		LOC339240
													DIRAS1	SLC13A4	ADAM30							BOD1P			CHRNA10	FZD5			RSPH4A	FAM35B	KIR2DL3				HOXC12	PKM2			KCTD12	PSMB2	SLIT1		C17orf51
													ZNF555	COPG2	CD160							ZADH2			PNPLA2	SCG2			LINC00222	C10orf136	KIR2DL4				HOXC13	PLCB2			TEX29	PTAFR	SNCG		CCDC144C
													C19orf26	TPK1	DDX20							C18orf62			PHRF1	CUL3			CEP85L	FAM35B2	KIR2DS4				HPD	PML			METTL21CP1	RAP1GAP	TAF5		TBC1D26
													CSNK1G2-AS1	SND1	NTNG1							LOC284276			SIGIRR	DGKD			LIN28B	LOC441666	KIR3DL1				IFNG	PPIB			SLAIN1	RBBP4	TCF7L2		CDRT1
													ODF3L2	SND1-IT1	WDR47							HMSD			RIC8A	STK16			FAM26F	LRRC18	KIR3DL2				IGF1	MAPK6			SPACA7	RHCE	TECTB		FAM211A
													ADAMTSL5	DENND2A	CLCC1							LOC284294			MRPL17	KLF7			GSTM2P1	AGAP9	KLK1				IGFBP6	MAP2K1			RNF113B	RHD	TIAL1		KRT16P2
													TMPRSS9	ZNF777	NBPF14							LOC339298			EPS8L2	ADAM23			RFPL4B	ZNF487P	KLK2				INHBC	MAP2K5			LINC00410	RPA2	TLL2		GRAPL
													NDUFS7	TMEM176B	PTPN22							CPLX4			CHID1	NRP2			C6orf225	LOC642826	LAIR1				ITGA5	PSMA4			GPR180	RPL11	UROS		TBC1D3P5
													C19orf35	HIPK2	PHGDH							ATP9B			OR51G1	PER2			TSG1	TMEM72	LAIR2				ITGA7	PTPN9			COMMD6	RPL22	WNT8B		CDRT15P2
													WASH5P	WDR91	CHIA							LOC390858			OR51B4	CDK5R2			TRAF3IP2-AS1	LOC643650	LGALS4				ITGB7	RAB27A			CLYBL	RPS6KA1	XPNPEP1		FAM83G
													ONECUT3	REPIN1	RNF115							LOC400654			OR51B2	RQCD1			LOC728012	FAM25C	LGALS7				ITPR2	RAD51			METTL21C	RSC1A1	SHOC2		KRT16P3
													MEX3D	HILPDA	GPSM2							LOC400655			OR52N1	LRRFIP1			TPI1P3	DRGX	LHB				KCNC2	RASGRF1			NALCN	SCNN1D	ADAM12		EVPLL
													FLJ45445	FSCN3	SLC25A24							LOC400657			SLC25A22	GPR55			C6orf186	PTPN20A	LIG1				KIF5A	RCN2			HS6ST3	SDHB	UTF1		LGALS9C
													PRSS57	ATP6V0A4	BOLA1							MIR122			ATHL1	TRIP12			BET3L	ANXA8	LIM2				KRAS	RORA			DAOA	SFPQ	LIPF		SNORA59B
													FAM138F	TAS2R3	HAO2							HSBP1L1			OR51G2	ECEL1			LOC100130890	AGAP7	LIPE				KRT1	RPL4			DAOA-AS1	SRSF4	EIF3A		SNORA59A
													LINGO3	TAS2R4	ACP6							C18orf32			OR51E2	EIF4E2			LOC100287632	ASAH2B	BCAM				KRT2	RPLP1			FGF14-IT1	SKI	GBF1		SNORD49B
													FAM138A	CPA4	GPR89B							LOC643542			PTDSS2	TTLL4			MIR2113	MIR605	MAP3K10				KRT3	RPS17			LOC283481	SLC2A5	LDB1		SNORD65
													LOC100288123	PRKAG2	TRIM33							C18orf63			MOB2	HDAC4			MIR548H3	BMS1P1	MYBPC2				KRT4	RYR3			LINC00346	SLC9A1	BTRC		MIR33B
													MIR1909	ZC3HC1	RSBN1							SCARNA17			FAM160A2	FARP2			LOC100422737	ANXA8L1	CEACAM6				KRT5	SCG5			CHAMP1	SRM	CH25H		ZNF286B
													MIR1227	LUC7L2	GDAP2							SNORA37			TRIM5	FARSB			MIR4643	AGAP8	NDUFA3				KRT6A	SH3GL3			UBAC2	TAF12	PKD2L1		FAM106CP
													MIR3187	MRPS33	FAM46C							SNORD58C			SYT8	ABCB6				LOC728407	NFKBIB				KRT6B	SLC12A1			LINC00347	TCEA3	BTAF1		KCNJ18
													MIR4321	NUB1	ST7L							LOC100130522			PRKCDBP	ARPC2				LOC728640	NKG7				KRT7	SNRPN			FAM70B	TCEB3	PAPSS2		MIR1288
													MIR4745	TAS2R5	PRPF38B							LOC100131655			ODF3	ARL4C				LOC728643	CNOT3				KRT8	SNX1			C13orf35	TNFRSF1B	INA		MIR1180
														CHPF2	PRMT6							LOC100287225			OSBPL5	RAMP1				FRMPD2P1	NOVA2				KRT18	SORD			MIR17	TP73	PDLIM1		MTRNR2L1
														NCAPG2	SLC22A15							MIR1539			LRRC56	SPEG				ZNF37BP	NPAS1				KRT81	SPINT1			MIR18A	TNFRSF4	SMC3		FAM18B2-CDRT4
														CHCHD3	RNPC3							MIR4320			MRGPRE	LANCL1				FAM25B	NTF4				KRT82	SRP14			MIR19A	ZSCAN20	NEURL		MIR4731
														WDR60	LRIF1							LOC100505474			ART5	NMUR1				FAM25G	NUCB1				KRT83	TCF12			MIR19B1	ZBTB17	BUB3		MIR4522
														RBM28	CTTNBP2NL							LOC100505549			TRIM78P	STK25				LOC100133308	PAFAH1B3				KRT84	THBS1			MIR20A	SLC30A2	LGI1
														TMEM140	FAM212B							LOC100505776			TRIM6	COPS8				TIMM23	PEG3				KRT85	TJP1			MIR92A1	LUZP1	NOLC1
														GIMAP4	TMEM167B							LOC100505817			OR52E2	CAPN10				MIR1296	PLAUR				KRT86	TLE3			MIR17HG	PRDM2	GSTO1
														GIMAP5	OLFML3							RPL17-C18ORF32			OR52J3	SP140				MIR4294	POLD1				LALBA	TP53BP1			MZT1	LAPTM5	BAG3
														TMEM176A	FAM91A2							MIR4529			OR51L1	IKZF2				MIR3156-1	POU2F2				LRP1	TPM1			MIR4500HG	PTP4A2	MINPP1
														TRPV6	AMIGO1							MIR3591			OR51A7	FASTKD2				MTRNR2L5	PPP2R1A				LTA4H	TYRO3			FLJ44054	ARID1A	KIF20B
														AGK	KIAA1324							MIR4744			OR51S1	PASK				MIR3924	PPP5C				LUM	TYRO3P			CCDC168	SNHG3	SH3PXD2A
														METTL2B	RBM15										OR51F2	ATG4B				LOC100506733	PRKCG				LYZ	UBE3A			CTAGE11P	NR0B2	FAM53B
														TRPV5	DCLRE1B										OR52R1	OBSL1				LOC100506835	PRRG2				MARS	MKRN3			FLJ41484	MMP23B	SLK
														ZC3HAV1	WDR77										OR52M1	DNPEP				LOC100506939	KLK7				MDM2	SLC30A4			MIR622	MMP23A	ZNF518A
														AKR1B10	EPS8L3										OR52K2	SH3BP4				M1	KLK6				METTL1	AP3B2			MIR623	KCNAB2	DCLRE1A
														ACTR3B	VTCN1										OR5P2	KCNE4					KLK10				KITLG	PAR5			LINC00460	FCN3	FRAT1
														KIAA1147	DENND2D										OR5P3	NGEF					PSG1				MIP	ANP32A			FAM155A	YARS	ACTR1A
														FAM40B	SIKE1										OR2D3	SNORD82					PSG2				MMP17	SEMA7A			LINC00552	AKR7A2	SMNDC1
														ESYT2	TRIM45										OR2D2	PNKD					PSG3				MMP19	CILP			FKSG29	ALDH4A1	NPM3
														ZNF398	VANGL1										OR52W1	SNED1					PSG4				MSI1	PIAS1			UBAC2-AS1	EIF3I	GLRX3
														KIAA1549	GPR61										OR56A4	GIGYF2					PSG5				MVK	EIF3J			MCF2L-AS1	EIF4G3	RPP30
														MLL3	REG4										OR56A1	TRAF3IP1					PSG6				MYBPC1	JMJD7-PLA2G4B			MIR4306	TNFRSF25	DPYSL4
														EXOC4	POLR3GL										SYT9	ABCA12					PSG7				MYF5	RAB11A			MIR3170	TNFRSF14	TACC2
														GALNT11	PROK1										OR52B4	SNORD51					PSG9				MYF6	SNAP23			MIR3665	TNFRSF18	SORBS1
														LRRC4	PSRC1										C11orf40	CNPPD1					PSG11				MYL2	ALDH1A2			RBM26-AS1	PER3	ERLIN1
														LMBR1	ATP1A1OS										OR52I2	STK36					PSMC4				MYL6	HERC2			LOC100506394	MAP3K6	LBX1
														LINC00244	FAM40A										OR51E1	CPS1-IT1					PSMD8				MYO1A	HERC1			BIVM-ERCC5	ZMYM4	MGEA5
														NOM1	ZNF697										UBQLNL	GMPPA					PTGIR				PPP1R12A	SNURF			MIR2681	ZMYM6	TUBGCP2
														CCDC136	HENMT1										LOC143666	SMARCAL1					PTPRH				NAB2	PSTPIP1			MIR548AN	DHRS3	PRDX3
														PARP12	GNRHR2										OR10A5	ANO7					PVR				NACA	USP8			MIR4500	VAMP3	C10orf116
														CREB3L2	MAB21L3										OR2AG1	PRLH					PVRL2				NAP1L1	CCNB2			MIR4705	SNRNP40	VAX1
														LRRC61	HIST2H3C										DNHD1	THAP4					RELB				NELL2	SLC28A2				C1orf38	ATE1
														C7orf49	ATXN7L2										SCGB1C1	ANKMY1					RPL18				NFE2	SLC24A1				H6PD	LDB3
														GCC1	C1orf194										C11orf42	SCLY					RPL28				NFYB	CCPG1				ISG15	SEC23IP
														ZNF767	LIX1L										NLRP6	ASB1					MRPS12				NOS1	GCNT3				PLCH2	RAB11FIP2
														TTC26	HSD3BP4										NS3BP	CAB39					RPS5				CNOT2	COPS2				SDC3	CPEB3
														JHDM1D	DRAM2										OR56B4	PRKAG3					RPS9				SLC11A2	TRIP4				CROCC	INPP5F
														TMUB1	C1orf88										LOC255512	UGT1A10					RPS11				NTS	TGM5				PUM1	DUX4
														SLC37A3	C1orf162										OR52B2	UGT1A8					RPS16				OAS1	COX5A				CEP104	NT5C2
														KRBA1	SYT6										C11orf35	UGT1A7					RPS19				OAS2	STOML1				KLHL21	PDCD11
														FAM71F1	NBPF4										OR51F1	UGT1A6					RRAS				OAS3	HOMER2				SLC35E2	SORCS3
														SLC35B4	HFE2										OR51B5	UGT1A5					RTN2				P2RX4	PIGB				ZBTB40	WAPAL
														TMEM209	ANKRD35										OR51V1	UGT1A9					RYR1				P2RX7	KIF23				MFN2	PPRC1
														OR6W1P	RP11-165H20.1										H19	UGT1A4					CLEC11A				PA2G4	IGDCC3				THRAP3	FAM175B
														ADCK2	DENND2C										EFCAB4A	UGT1A1					SEPW1				PEBP1	PPIP5K1				PTPRU	RRP12
														PLXNA4	FNDC7										TMEM80	UGT1A3					SLC1A5				PAH	AQR				CELA3A	TBC1D12
														ZC3HAV1L	PPIAL4A										OR10A4	FEV					SLC8A2				PAWR	SECISBP2L				WASF2	DNMBP
														LOC93432	UBL4B										OLFML1	INO80D					SNRNP70				PCBP2	KIAA0101				ANGPTL7	FRAT2
														CPA5	PDIA3P										LOC283299	PID1					SNRPA				CDK17	ARHGAP11A				HNRNPR	IFIT5
														CEP41	NBPF11										C11orf36	ATG16L1					SNRPD2				PDE1B	LCMT2				SRRM1	DPCD
														C7orf29	NUDT17										NLRP14	ANKZF1					SPIB				PFDN5	ARNT2				CNKSR1	SEC31B
														TSGA13	SPAG17										ANO9	USP40					AURKC				PFKM	USP3				UBE4B	ATRNL1
														AGAP3	HIPK1										LOC338651	HJURP					SULT2B1				SLC25A3	SLC12A6				MAD2L2	C10orf137
														C7orf13	AKR7A2P1										B4GALNT4	HES6					SULT2A1				PKP2	NR2E3				PDPN	TCTN3
														OR9A4	AKNAD1										OR52L1	ACCN4					SUPT5H				PLA2G1B	BCL2L10				KHDRBS1	C10orf12
														OR9A2	MAGI3										OR2AG2	DOCK10					SYT5				PMCH	HCN4				GMEB1	ANKRD2
														C7orf34	FAM19A3										OR52B6	MREG					TGFB1				POLE	SCAMP2				NUDC	CNNM1
														TMEM139	NBPF15										OR10A2	PECR					TNNI3				POU6F1	SNUPN				MASP2	MYOF
														NOBOX	FAM102B										OVCH2	C2orf83					TNNT1				PPP1CC	PDCD7				SRSF10	DUX2
														OR2A14	SYPL2										PDDC1	MFF					TULP2				PPP1R1A	TSPAN3				UTS2	ANKRD1
														OR6B1	CYB561D1										MRGPRG	CXCR7					NR1H2				PRIM1	FEM1B				RER1	PDCD4
														OR2F2	ANKRD34A										KRTAP5-1	RNPEPL1					VASP				PRKAB1	RASGRP1				RCAN3	VENTX
														ZNF786	HIST2H2AB										KRTAP5-3	2016-03-04					XRCC1				PRKAG1	SERF2				MST1P2	C10orf28
														PRSS37	PPM1J										KRTAP5-4	WDFY1					ZFP36				PRPH	DENND4A				MST1P9	POLL
														KLF14	HIST2H3A										IFITM5	NYAP2					ZNF8				PSMD9	SNAPC5				PADI2	BLNK
														C7orf45	HIST2H2BC										FAM99A	ZDBF2					ZNF17				PTHLH	HMG20A				LYPLA2	KCNIP2
														SVOPL	HIST2H2BA										OR56B1	USP37					ZNF28				TWF1	CORO2B				PARK7	CUZD1
														MTPN	MYBPHL										GVINP1	CTDSP1					MZF1				PTPN11	CIB2				CTRC	CALY
														LRGUK	NBPF7										OR52K1	GAL3ST2					ZNF45				PTPRB	MTHFS				ACOT7	EXOSC1
														ASB10	LOC375010										OR52I1	TMBIM1					ZNF221				PTPRR	ARID3B				DNAJC8	CALHM2
														PRSS58	SLC6A17										OR51D1	RAB17					ZNF222				PXMP2	GNB5				CLSTN1	CUTC
														RNF32	NOTCH2NL										OR52A5	RNF25					ZNF132				PXN	ARPP19				AKR7A3	PLCE1
														TRY6	FLJ39739										OR51B6	COPS7B					ZNF134				RAB5B	CLPX				SPEN	CHST15
														LOC154761	LOC388692										OR51M1	MRPL44					ZNF135				RAN	MORF4L1				KDM1A	SUFU
														CLEC2L	NBPF9										OR51Q1	TRPM8					ZNF137P				RAP1B	SLC27A2				WDTC1	ACSL5
														C7orf55	MIR197										OR51I1	ATG9A					ZNF154				RARG	ADAMTS7				KIAA0090	PANK1
														LOC154822	LOC440600										OR51I2	MLPH					ZNF155				RBMS2	GPR176				KIF1B	FAM190B
														LOC154872	BCL2L15										OR52D1	FAM134A					ZNF175				RDH5	CHP				NCDN	EXOC6
														TMEM213	HIST2H2BF										OR52H1	GLB1L					ZNF180				RFC5	OIP5				PLEKHM2	FAM35A
														GIMAP8	PGCP1										OR52N4	SPAG16					ZNF223				RFX4	ITGA11				OTUD3	CCNJ
														CRYGN	HIST2H4B										OR52N5	CHPF					ZNF224				RNY5	BAHD1				KAZN	2016-03-05
														ZNF425	SRG7										OR52N2	IQCA1					ZNF225				RPL6	FAN1				CAMTA1	ZRANB1
														LOC155060	CYMP										OR52E6	NHEJ1					ZNF226				RPL41	CEP152				DNAJC16	TTC40
														ZNF746	LOC643441										OR52E8	FAM124B					ZNF227				RPLP0	MAPKBP1				UBR4	NSMCE4A
														ATP6V0E2	LOC644242										OR52E4	TM4SF20					ZFP112				RPS26	GOLGA8A				ATP13A2	CNNM2
														RBM33	PPIAL4G										OR56A3	C2orf54					ZNF229				CLIP1	ZNF609				TARDBP	C10orf26
														MGC27345	PPIAL4D										OR56A5	TUBA4B					ZNF230				TSPAN31	TBC1D2B				CELA3B	C10orf118
														GALNTL5	LOC645166										OR10A6	ARMC9					SYMPK				ATXN2	RTF1				ICMT	CRTAC1
														GIMAP7	EMBP1										OR51T1	EFHD1					MIA				SCN8A	MESDC2				PADI4	CEP55
														ZNF467	SRGAP2P2										OR51A4	SPHKAP					LTBP4				SELPLG	CYFIP1				TMEM50A	CWF19L1
														ZNF800	LOC648740										OR51A2	WNT10A					TEAD2				SFSWAP	ACSBG1				KPNA6	RNLS
														GIMAP1	NBPF6										IFITM10	SLC19A3					PPFIA3				SHMT2	KIAA1024				STX12	PI4K2A
														LOC202781	PPIAL4B										MIR210	ILKAP					PLA2G4C				PMEL	MGA				CLIC4	HIF1AN
														C7orf33	LOC653513										KRTAP5-5	ITM2C					NAPA				SMARCC2	DMXL2				SYF2	WDR11
														FABP5P3	GPR89A										KRTAP5-2	RHBDD1					SIGLEC5				SMARCD1	VPS39				CHD5	FAM178A
														UBN2	PPIAL4C										KRTAP5-6	ING5					FCGBP				SNRPF	FAM189A1				C1orf144	DHX32
														TAS2R39	HIST2H3D										TRIM6-TRIM34	PLCD4					PGLYRP1				SP1	TMED3				LDLRAP1	PPP2R2D
														TAS2R40	FAM72B										MIR483	MGC16025					UBE2M				STAT2	AP4E1				NOC2L	FAM45B
														TAS2R41	SCARNA2										SNORA52	TMEM169					ARHGEF1				STAT6	CCNDBP1				FBXO2	TDRD1
														CNPY1	HIST2H2AA4										LOC650368	DNER					DYRK1B				SUOX	DAPK2				FBXO6	BCCIP
														LOC285889	FAM72D										LOC653486	B3GNT7					NUMBL				SYT1	EID1				PLA2G2D	C10orf2
														FLJ40852	LOC728855										SNORA54	SP140L					CYTH2				TAC3	C15orf2				EIF2C1	TM9SF3
														LOC285965	LOC728875										INS-IGF2	STK11IP					ZNF235				TARBP2	C15orf63				OR4F3	ENTPD7
														FAM115C	NBPF24										MUC5B	MOGAT1					ZNF264				TBX5	ARIH1				RNU11	AS3MT
														ZNF775	GPR89C										MIR675	AGAP1					KCNK6				TBX3	SIN3A				TRAPPC3	STAMBPL1
														LOC285972	NBPF16										FAM99B	TWIST2					NCR1				HNF1A	TMEM87A				HSPB7	GPAM
														ATG9B	PDZK1P1										LOC100133161	PARD3B					NAPSA				TDG	ULK3				ARHGEF16	KIAA1598
														TPI1P2	PPIAL4F										MRPL23-AS1	DIS3L2					GMFG				TMBIM6	RPAP1				AHDC1	FAM160B1
														FLJ40288	LOC728989										MIR4298	NEU4					KLK4				TFCP2	GLCE				TEKT2	SEMA4G
														MESTIT1	PPIAL4E										MIR210HG	AP1S3					ZNF432				TSPAN8	DKFZP434L187				SMPDL3B	PLEKHA1
														TAS2R60	PFN1P2										MIR4686	SGPP2					DHX34				TMPO	PYGO1				PRO0611	AVPI1
														CTAGE6P	MIR942										MIR4687	SPATA3					SAE1				NR2C1	PLDN				LINC00339	HPSE2
														TSPAN33	LOC100129138											TMEM198					TRIM28				HSP90B1	FBXO22				SSU72	FAM204A
														AGBL3	LOC100129269											ZFAND2B					ZNF256				TXNRD1	GREM1				UBIAD1	LHPP
														OR6V1	LOC100130000											CPO					LILRB2				UBC	NPTN				PADI1	MMS19
														OR2A12	NBPF10											MDH1B					PAK4				UBE2N	FOXB1				PLA2G2E	NOC3L
														OR2A1	FCGR1C											FBXO36					TOMM40				UNG	RPUSD2				WRAP73	IKZF5
														FAM71F2	LOC100286793											MTERFD2					ZNF211				VDR	TUBGCP4				SLC45A1	ZDHHC6
														STRA8	LOC100287722											UBE2F					RABAC1				WNT1	SCG3				HP1BP3	CUEDC2
														KLRG2	LOC100289211											OTOS					TRAPPC2P1				WNT10B	TMOD3				CELA2B	FBXL15
														WDR86	MIR320B1											MYEOV2					SPINT2				ZNF10	TMOD2				ZNF593	C10orf76
														LOC349160	MIR4256											OR6B3					DLL3				ZNF26	EHD4				MECR	HPS6
														GSTK1	LOC100506343											LOC150935					ZNF234				ZNF84	SCAPER				SDF4	MMRN2
														KCP												PKI55					ZNF274				ZNF140	DUOX2				MRTO4	TMEM180
														FLJ43663												C2orf67					ZNF460				MAP3K12	MYEF2				YTHDF2	MCMBP
														FAM180A												LOC151171					PPP1R13L				TUBA1A	HDGFRP3				ZCCHC17	C10orf95
														OR2A25												LOC151174					CD3EAP				SSPN	RPS27L				PADI3	C10orf81
														OR2A5												METTL21A					RUVBL2				MLL2	NDUFAF1				ERRFI1	PDZD7
														PRRT4												CCNYL1					LILRB1				AAAS	RSL24D1				WNT4	OBFC1
														RAB19												CCDC140					KDELR1				YEATS4	NUSAP1				FBXO42	C10orf88
														OR2A7												SLC23A3					LILRB5				HMGA2	TMEM85				RNF186	UBTD1
														OR2A20P												LOC151300					SLC27A5				ALX1	RASL12				MXRA8	WDR96
														LOC401431												GPBAR1					LILRB4				CDK2AP1	SPG21				HES2	LRRC27
														OR2A42												SLC16A14					KLK11				BRAP	SPTBN5				GPN2	TNKS2
														FLJ45340												LOC151475					LILRA1				ULK1	PTPLAD1				FBLIM1	TRIM8
														MIR129-1												LINC00471					LILRB3				EEA1	CTDSPL2				MED18	KAZALD1
														MIR153-2												LOC151484					LILRA3				SOAT2	KLF13				PQLC2	SFXN3
														MIR182												MSL3P1					LILRA2				RASAL1	RAB8B				CASZ1	SLC25A28
														MIR183												WDR69					HNRNPUL1				DYRK2	BTBD1				ADPRHL2	ELOVL3
														MIR29A												C2orf57					CLASRP				PPFIBP1	TM6SF1				TRNAU1AP	MARVELD1
														MIR29B1												PIKFYVE					KPTN				PPFIA2	DUOX1				CPSF3L	PCGF6
														MIR96												LOC200726					MAP4K1				LGR5	CSNK1G1				C1orf159	LOXL4
														LOC407835												TIGD1					KLK8				MAPKAPK5	ZFAND6				AURKAIP1	ZDHHC16
														AKR1B15												LOC200772					PNKP				DENR	MAGEL2				MRPL20	PCGF5
														CTAGE15P												CCDC108					U2AF2				RDH16	DLL4				AIM1L	GPR123
														OR2A9P												C2orf72					ATF5				NPFF	INO80				TMEM51	LZTS2
														OR2A2												CXXC11					PPP6R1				HSD17B6	FAM63B				BSDC1	LCOR
														MIR335												UNC80					CARD8				OASL	RNF111				XKR8	NKX6-2
														ARHGEF35												RUFY4					SIRT2				DYNLL1	ZNF280D				TMEM39B	MRPL43
														GIMAP6												DUSP28					CYP2G1P				SRSF9	TRPM7				ARHGEF10L	AFAP1L2
														WEE2												ESPNL					CIC				GALNT4	VPS13C				VPS13D	PYROXD2
														MIR490												ECEL1P2					ZC3H4				CRADD	LRRC49				FAM176B	USMG5
														ZNF862												LOC348761					FBXO46				HRK	PAQR5				ATAD3A	ATAD1
														LOC645249												C2orf62					ETHE1				ADAM1	PPP1R14D				TMEM57	ARHGAP19
														LOC646329												RBM44					RPL13A				LIN7A	DPP8				TRIM62	KNDC1
														C7orf73												AQP12A					SYNGR4				SOCS2	MTMR10				PANK4	ITPRIP
														ACTR3C												KLHL30					LILRA4				HCAR3	RPP25				CAMK2N1	LINC00263
														MIR592												PLEKHM3					PRG1				ENDOU	COMMD4				ASAP3	MTG1
														MIR593												C2orf80					ZIM2				TIMELESS	PARP16				PNRC2	BBIP1
														MIR595												RESP18					CBLC				HIP1R	TIPIN				PIGV	FANK1
														LOC728377												C2orf82					NUP62				KRT75	CLN6				NBPF1	OPALIN
														LOC728743												OR6B2					HSPBP1				SCAF11	ZNF770				MAP7D1	SYCE1
														TMEM229A												DYTN					PPP1R15A				RASSF9	ZWILCH				NECAP2	OPN4
														LOC730441												ASB18					PLD3				SLC16A7	FLJ10038				IQCC	HOGA1
														LUZP6												FLJ43879					EML2				PIWIL1	UACA				DNAJC11	SORCS1
														MIR671												VWC2L					ZNF324				MED21	HAUS2				RCC2	PRAP1
														LOC100124692												MIR149					KLK5				DDX23	FAM82A2				AJAP1	ZNF511
														LOC100128264												MIR153-1					PRKD2				CABP1	DNAJC17				TMEM234	C10orf90
														CTAGE4												MIR26B					ZNF473				SLC4A8	IMP3				FAM54B	BTBD16
														LOC100128822												DNAJB3					KLK13				NCOR2	LARP6				CTNNBIP1	FAM24A
														LOC100129148												MIR375					CCDC9				WSCD2	MNS1				C1orf63	PSTK
														LOC100130705												SNORA41					PRPF31				ESPL1	DNAJA4				AGTRAP	PIK3AP1
														LOC100130880												LOC643387					IRF2BP1				SART3	NOP10				PITHD1	MORN4
														LOC100131176												PRR21					FGF21				KNTC1	GOLGA6B				MAN1C1	ZFYVE27
														LOC100132707												LOC646324					SNORD35A				MLEC	MYO5C				NIPAL3	MMP21
														LOC100134229												LOC646736					SNORD34				DAZAP2	NDNL2				SEPN1	FRA10AC1
														LOC100134713												PRSS56					SNORD33				GIT2	FAM214A				TP73-AS1	ANKRD22
														LOC100287482												AQP12B					SNORD32A				KIAA0748	C15orf24				PLEKHG5	SFXN2
														MOXD2P												SNORA75					ZNF285				ZBTB39	C15orf39				LRRC47	PDZD8
														ZNF783												SCARNA6					SIGLEC7				NUAK1	THAP10				PTCHD2	C10orf32
														MIR548F3												SCARNA5					LYPD3				RBM19	PAK6				KIF17	NUDT9P1
														MIR548I4												D2HGDH					BBC3				RNF10	PARP6				KIAA1522	AGAP11
														MIR548F4												LOC728323					DKKL1				PAN2	DTWD1				HES4	GSTO2
														MIR548T												DIRC3					SIGLEC9				USP15	CASC5				GRHL3	SFR1
														MTRNR2L6												LOC100129175					SIGLEC8				NR1H4	AVEN				DLGAP3	CALHM3
														MIR3907												PP14571					GPR77				SH2B3	C15orf17				IL22RA1	CTAGE7P
														LOC100505483												LOC100130451					CHMP2A				TROAP	ADAMTSL3				MIIP	CLRN3
														LOC100506585												LOC100286922					DHDH				DNM1L	ATP10A				CELA2A	PNLIPRP3
														LOC100507421												MIR1471					ZNF544				ARPC3	KIAA1199				GPATCH3	SFXN4
														GIMAP1-GIMAP5												MIR1244-1					EIF3K				TSFM	GJD2				CLSPN	CPXM2
														MIR4468												MIR548F2					UBE2S				CTDSP2	STARD9				PRDM16	C10orf129
																										LOC100329109					SLC6A16				YAF2	ISLR2				TINAGL1	LIPJ
																										BOK-AS1					LGALS13				PLXNC1	VPS18				PLA2G2F	CFL1P1
																										MIR1244-3					CYP2S1				RNF41	IGDCC4				S100PBP	TRUB1
																										MIR1244-2					TFPT				MPHOSPH9	SQRDL				CEP85	VTI1A
																										MIR3131					STRN4				GDF11	FAM108C1				NMNAT1	LOC143188
																										MIR4268					CCDC106				TMEM5	MESDC1				VWA1	HECTD2
																										MIR3130-1					EPN1				CNPY2	PPCDC				MRPS15	FGFBP3
																										MIR3130-2					SERTAD3				TUBA1B	CELF6				PINK1	C10orf82
																										MIR2355					SERTAD1				RAPGEF3	STRA6				MARCKSL1	C10orf46
																										MIR3132					GLTSCR2				MCRS1	ZFP106				PRAMEF1	NKX2-3
																										MIR4269					GLTSCR1				IPO8	CPEB1				PRAMEF2	SLC35G1
																										LOC100507443					EHD2				DCTN2	IQCH				NADK	CCDC147
																										UBE2F-SCLY					KLK14				CCT2	ISL2				PHACTR4	C10orf91
																										MIR4439					KLK12				CAMKK2	RFX7				C1orf135	PWWP2B
																										MIR4776-1					SHANK1				AVIL	SPATA5L1				CCDC28B	EMX2OS
																										MIR4777					NOSIP				PTGES3	CHAC1				EFHD2	PPAPDC1A
																										MIR2467					ZNF580				ZNF268	NOX5				MMEL1	PAOX
																										MIR4775					HSD17B14				FRS2	EFTUD1				RSG1	FAM24B
																										MIR4440					GP6				TRAFD1	NEIL1				OR4F5	EBF3
																										MIR4786					VRK3				OS9	NARG2				NKAIN1	CALHM1
																										MIR4776-2					ZNF581				TMED2	AAGAB				MUL1	CASC2
																										MIR4441					PTOV1				ERP29	LMAN1L				NOL9	TCERG1L
																															RAB4B				CKAP4	C15orf29				LIN28A	HSPA12A
																															PAF1				GCN1L1	SLTM				SH3D21	PIPSL
																															PPP1R12C				METAP2	PEAK1				AGMAT	C10orf125
																															TRPM4				SDS	SNX22				ZMYM1	JAKMIP3
																															ZNF586				GLIPR1	THSD4				LINC00115	STK32C
																															QPCTL				ATF7	ATP8B4				MORN1	BLOC1S2
																															FAM83E				RAB35	WDR76				FAM110D	RBM20
																															EPS8L1				CPSF6	TMEM62				KIAA0319L	LOC282997
																															RASIP1				SNRNP35	SEMA6D				DHDDS	FLJ37201
																															SARS2				KERA	ANP32A-IT1				GPR157	LOC283038
																															TMEM160				KRR1	C15orf34				SPSB1	LOC283089
																															PIH1D1				PRDM4	PIF1				GLTPD1	O3FAR1
																															SAMD4B				CIT	CCDC33				ZNF436	KCNK18
																															ATP5SL				PWP1	EDC3				TAS1R2	LIPM
																															C19orf73				FICD	AGSK1				TAS1R1	CYP26C1
																															PNMAL1				NUDT4	SPG11				OR4F16	VWA2
																															TMEM143				BAZ2A	ELL3				SYNC	NANOS1
																															ZNF444				WIF1	PLEKHO2				ACTL8	HMX3
																															ZNF331				FZD10	WDR61				TSSK3	NHLRC2
																															KLK15				IRAK3	CD276				CCNL2	C10orf96
																															MED29				GALNT6	STARD5				SH3BGRL3	FLJ46361
																															NLRP2				RASSF8	POLR2M				SESN2	SLC16A12
																															ZNF416				NXPH4	C15orf44				ESPN	CC2D2B
																															ZNF446				XPOT	NIPA2				TAS1R3	ENO4
																															ZNF701				GPR182	C15orf5				ATAD3B	ARMS2
																															ZNF83				COPZ1	ADPGK				STK40	C10orf122
																															ZNF415				PHLDA1	APH1B				TMEM222	LOC387723
																															SMG9				R3HDM2	FAM103A1				PLEKHN1	GUCY2GP
																															IRGC				MLXIP	TLN2				USP48	NKX1-2
																															CABP5				RPH3A	FAM96A				NBPF3	FLJ41350
																															SPHK2				P2RX2	MEX3B				ZDHHC18	C10orf120
																															LGALS14				RAB21	C15orf48				SLC25A33	LOC399815
																															EXOSC5				STK38L	MEGF11				DDI2	METTL10
																															MEIS3				FBXO21	C15orf41				LZIC	FLJ37035
																															CEACAM19				FAIM2	SPPL2A				TRIM63	FOXI2
																															SLC17A7				MON2	LINGO1				FAM167B	FLJ46300
																															NAT14				SETD1B	ZFYVE19				C1orf170	LOC399829
																															CD177				UHRF1BP1L	CGNL1				CROCCP2	SPRNP1
																															VN1R1				DDN	FRMD5				SYTL1	GOLGA7B
																															RCN3				ANKLE2	UBL7				IGSF21	FAM45A
																															ZNF304				TMEM194A	DISP2				LSM10	MIR107
																															TTYH1				CUX2	CHRFAM7A				C1orf94	C10orf62
																															PNMAL2				KIAA1033	ULK4P3				SNHG12	LOC439994
																															PRR12				TBC1D30	ULK4P1				KIAA1751	IFIT1B
																															ZNF471				ESYT1	ARHGAP11B				KIAA2013	FRG2B
																															LRFN1				TENC1	ATPBD4				THAP3	MIR346
																															USP29				MED13L	C15orf57				C1orf201	SPRN
																															PLEKHA4				ZDHHC17	C15orf23				SPOCD1	MIR146B
																															PRX				SIRT4	BMF				UBXN11	MIR202
																															SPTBN4				KCNH3	SHF				C1orf158	NPS
																															MARK4				GRIP1	DUOXA1				FBXO44	LOC619207
																															CATSPERG				ABCB9	SNORD107				ATPIF1	SNORA19
																															ZNF71				CBX5	LOC91450				C1orf212	FAM196A
																															SCAF1				ISCU	CALML4				ADC	FAM25A
																															CACNG8				RIMBP2	LDHAL6B				TMEM54	LIPK
																															CACNG7				ANP32D	UBE2Q2				CSMD2	LIPN
																															CACNG6				ATP6V0A2	CHST14				CROCCP3	LOC643529
																															ZNF350				SMUG1	CASC4				FHAD1	RPL13AP6
																															TSKS				LEMD3	LACTB				LOC115110	DUX4L7
																															ZNF667				CORO1C	TUBGCP5				RAB42	DUX4L6
																															DMRTC2				PRPF40B	DIS3L				FAM46B	DUX4L5
																															C19orf33				MGAT4C	TGM7				RBP7	DUX4L3
																															ELSPBP1				METTL7A	CATSPER2				ACAP3	SNORA12
																															LIN7B				LETMD1	LEO1				UBE2J2	MIR608
																															HIF3A				METTL21B	C15orf40				C1orf172	MIR609
																															ZNF574				ZNF385A	SENP8				LRRC38	FAM22A
																															PLEKHG2				FGFR1OP2	MTFMT				AADACL3	FAM22D
																															ZNF649				FBXW8	OSTBETA				PUSL1	LOC728190
																															ZSCAN18				HSPB8	HIGD2B				B3GALT6	LOC728218
																															MGC2752				SNORD59A	C15orf27				IFFO2	DUX4L2
																															TSEN34				GLS2	NIPA1				TPRG1L	LOC728558
																															TRAPPC6A				HCAR1	AGPHD1				FAM213B	LOC729020
																															MBOAT7				RND1	WHAMM				MYOM3	TLX1NB
																															FKRP				UTP20	FSD2				GJB4	MIR936
																															ZSCAN5A				KCNMB4	PLA2G4E				HMGB4	C10orf131
																															LENG1				MRPL42	TRIM69				RNF19B	LOC100128054
																															LILRP2				IFT81	PAR1				OSCP1	KLLN
																															LILRA6				CCDC59	C15orf43				C1orf216	LOC100169752
																															ZNF576				ORMDL2	LOC145663				KLHDC7A	LOC100188947
																															ZNF329				TBK1	C2CD4A				VWA5B1	DNMBP-AS1
																															TBC1D17				RACGAP1	FAM81A				UBXN10	LOC100289509
																															ZNF419				SENP1	GCOM1				ARHGEF19	MIR1287
																															GEMIN7				FAM216A	LOC145783				ACTRT2	MIR1307
																															ISOC2				HCFC2	FLJ27352				MIB2	MIR2110
																															MYH14				PDZRN4	LOC145837				C1orf127	FAS-AS1
																															ZNF665				TRHDE	LOC145845				SAMD11	MIR378C
																															ZNF552				SYCP3	C15orf61				LOC148413	MIR4297
																															ZNF671				CHST11	TMCO5A				PHF13	MIR3157
																															ZNF613				GALNT9	NRG4				CCDC27	MIR3158-1
																															ADCK4				IL22	ZSCAN29				C1orf213	MIR4295
																															CNTD2				DHH	TTBK2				DCDC2B	MIR3158-2
																															ZNF702P				CCDC53	CDAN1				ZNF362	MIR4296
																															ZNF606				PLEKHA8P1	STRC				LOC149086	MIR3941
																															ZNF614				YARS2	C15orf26				PDIK1L	MIR3663
																															FUZ				CCDC41	TBC1D21				C1orf64	MIR3944
																															OPA3				IRAK4	DYX1C1				SLC2A7	LOC100505540
																															ITPKC				GPN3	CSNK1A1P1				CALML6	LOC100505761
																															B9D2				GLTP	OTUD7A				IL28RA	LOC100505839
																															RSPH6A				C12orf47	SPRED1				FAM43B	LOC100505933
																															ZNF611				ERGIC2	ODF3L1				PAQR7	LOC100507470
																															MED25				FKBP11	PGBD4				EIF2C3	MARK2P9
																															BCL2L12				ARL6IP4	ADAL				EIF2C4	C10orf32-AS3MT
																															TEX101				TAOK3	EXD1				FAM76A	ARHGAP19-SLIT1
																															GRWD1				KRT76	FSIP1				TMEM201	FAM24B-CUZD1
																															CCDC8				POP5	RHOV				C1orf86	MIR4680
																															ZNF541				CSAD	SCAMP5				TXLNA	MIR4679-1
																															SYT3				BIN2	C15orf33				C1orf126	MIR4483
																															AKT1S1				ANAPC5	CT62				ATAD3C	MIR4679-2
																															ZNF528				ANAPC7	GRAMD2				AKR7L	MIR4678
																															BRSK1				LIMA1	MGC15885				FNDC5	MIR4682
																															CNFN				TRIAP1	LCTL				LOC254099	MIR4482-1
																															SNORD35B				PPHLN1	UBR1				TTLL10	MIR4484
																															ZNF347				NT5DC3	PATL2				TMCO4	MIR4681
																															ZNF577				IL23A	SPESP1				ZNF683	MIR4685
																															SUV420H2				HDAC7	LOC253044				MDS2
																															C19orf48				TMBIM4	LPCAT4				NPHP4
																															ZBTB45				VPS29	PLA2G4F				LOC284551
																															ZNF587				TM7SF3	LRRC57				FAM41C
																															FIZ1				TPCN1	LYSMD2				LOC284632
																															GALP				GPR84	C15orf55				LOC284661
																															SIGLEC10				SLC38A2	WDR72				SLC25A34
																															SIGLEC12				SSH1	SNX33				ESPNP
																															ZNF628				PRR13	HMGN2P46				C1orf174
																															KIR3DX1				RHOF	SLC24A5				KLHL17
																															ZNF551				VSIG10	PRTG				TMEM240
																															CEACAM21				KANSL2	LOC283663				TMEM52
																															ZNF616				TESC	LINC00277				MTMR9LP
																															ZNF766				PARPBP	C15orf60				ZBTB8OS
																															CCDC97				SLC38A4	LOC283683				TFAP2E
																															EXOC3L2				SLC6A15	C15orf37				LOC339505
																															ZNF468				RIC8B	LOC283688				AADACL4
																															ZNF160				C12orf35	LOC283692				PRAMEF5
																															CTU1				APPL2	LOC283693				HNRNPCL1
																															ZNF835				SBNO1	OR4N4				PRAMEF9
																															YIF1B				TMEM19	LOC283710				PRAMEF10
																															ZNF765				CCDC91	FAM154B				SERINC2
																															NLRP12				DRAM1	LOC283731				FAM131C
																															MYADM				SLC35E3	FAM98B				PADI6
																															ZNF845				SVOP	PLA2G4D				C1orf187
																															TIMM50				STAB2	HERC2P3				SPATA21
																															SHKBP1				VEZT	GOLGA6L1				AGRN
																															CCDC114				GOLGA2P5	GOLGA8G				APITD1
																															DKFZp434J0226				ZCCHC8	GOLGA8IP				CATSPER4
																															ACPT				KIF21A	FBXL22				GPR153
																															CGB5				SLC48A1	SNORD108				FAM132A
																															CGB7				SCYL2	SNORD109A				HES5
																															LRRC4B				POLR3B	SNORD109B				LOC388588
																															LENG9				FAR2	SNORD115-1				RNF207
																															CGB8				LMBR1L	TMEM202				TMEM82
																															GNG8				ASUN	LOC338963				TRNP1
																															EGLN2				CHFR	WHAMMP3				CD164L2
																															BIRC8				FGD6	POTEB				HES3
																															FAM71E1				IL26	GLDN				PRAMEF12
																															RDH13				CAND1	GOLGA6A				PRAMEF21
																															PTH2				WSB2	TMC3				PRAMEF8
																															ZIM3				NDUFA12	FMN1				PRAMEF18
																															SIGLEC11				DIABLO	SNORD64				PRAMEF17
																															CGB1				MDM1	PAR4				PLA2G2C
																															CGB2				ANKS1B	PAR-SN				TMEM200B
																															LMTK3				NDUFA4L2	RBPMS2				PRAMEF4
																															LENG8				ARNTL2	ANKDD1A				PRAMEF13
																															FBXO17				CHPT1	LOC348120				SH2D5
																															KIR3DL3				NUP107	MRPL42P5				C1orf130
																															RASGRP4				SMAGP	USP50				RNF223
																															ZNF526				TMCC3	TEX9				PRAMEF3
																															ZNF837				PPM1H	C15orf52				LDLRAD2
																															CLDND2				SRGAP1	TNFAIP8L3				LOC402779
																															ZNF816				KLHDC5	C2CD4B				MIR200A
																															ZNF543				PITPNM2	C15orf59				MIR200B
																															CEACAM20				DIP2B	GOLGA8E				MIR34A
																															COX6B2				EP400	OR4M2				FLJ42875
																															OSCAR				DHX37	OR4N3P				PRAMEF11
																															ZNF813				CALCOCO1	KBTBD13				PRAMEF6
																															JOSD2				FBRSL1	UBAP1L				LOC440563
																															IZUMO2				DDX55	SKOR1				UQCRHL
																															CPT1C				NCKAP5L	ANKRD34C				MINOS1
																															ALDH16A1				NEUROD4	LOC390660				ANKRD65
																															NTN5				FAM60A	SHC4				PRAMEF7
																															NLRP13				NTN4	CTXN2				PEF1
																															NLRP8				TRPV4	HERC2P2				MIR429
																															NLRP5				C12orf10	C15orf53				FAM138F
																															ZNF787				MRPS35	C15orf54				LOC643837
																															EID2B				C12orf44	ST20				TMEM88B
																															IRGQ				LHX5	DUOXA2				C1orf233
																															ZNF428				ARHGAP9	MIR184				LOC644961
																															RINL				IKZF4	MIR190A				C1orf200
																															FBXO27				SUDS3	MIR211				PRAMEF19
																															C19orf47				ACTR6	C15orf50				PRAMEF20
																															ZFP28				TBC1D15	NF1P2				FAM138A
																															VSIG10L				C12orf43	HERC2P9				LOC646471
																															LOC147646				SLC26A10	WHAMMP2				LOC649330
																															LINC00085				VPS33A	GOLGA8B				ZBTB8A
																															ZNF480				RSRC2	EIF2AK4				LOC653160
																															ZNF534				SPATS2	CATSPER2P1				LOC653566
																															ZNF578				CAPRIN2	UNC13C				PRAMEF22
																															ERVV-1				AACS	LOC440288				PRAMEF15
																															LOC147670				TMEM106C	GOLGA6L9				WASH7P
																															C19orf18				NUP37	LOC440297				PRAMEF16
																															ZNF418				OBFC2B	LOC503519				SCARNA1
																															ZNF417				DDX54	CKMT1A				SNORA44
																															ZNF548				NOC4L	CPLX3				SNORA61
																															PPM1N				GNPTAB	SNORD16				SNORA59B
																															KLC3				BHLHE41	SNORD18A				SNORA59A
																															IGSF23				B3GNT4	SNORD18B				SNORA16A
																															LYPD4				TCTN1	SNORD18C				SNORD85
																															TMEM190				ACSS3	SERINC4				SNORD99
																															HIPK4				RPAP3	C15orf62				SNORD103A
																															TMC4				OGFOD2	C15orf56				SNORD103B
																															LOC147804				VPS37B	PHGR1				MIR551A
																															ZNF524				BBS10	LOC645212				ZBTB8B
																															ZNF784				C12orf49	LOC645752				CDK11A
																															CCDC155				PIP4K2C	CHEK2P2				SLC35E2B
																															DACT3				FLJ13224	LOC646214				LOC728716
																															SIX5				TCTN2	CXADRP2				LOC729059
																															IGFL2				DNAJC22	LOC646278				PRAMEF14
																															NLRP4				NAA25	REREP3				FLJ37453
																															ZNF542				SLC24A6	SH2D7				LOC729737
																															ZNF582				ADAMTS20	LOC646938				OR4F29
																															ZNF583				CEP290	GOLGA6L10				LOC100128071
																															FAM98C				RNF34	LOC653061				LOC100129196
																															CAPN12				CCDC92	LOC653075				LOC100129534
																															LGALS16				MTERFD3	GOLGA6C				LOC100130417
																															TTC9B				PUS1	GOLGA6D				LOC100132062
																															CDC42EP5				ACAD10	HSP90AB4P				LOC100132287
																															ZNF836				SLC38A1	SCARNA15				LOC100133331
																															ZNF610				CSRNP2	SCARNA14				LOC100133445
																															ZNF600				PUS7L	FBXO22-AS1				LOC100133612
																															ZNF320				GLT8D2	MIR549				DDX11L1
																															ZNF497				THAP2	MIR626				TTC34
																															ZNF550				INHBE	MIR627				LOC100288069
																															ZNF296				TMTC1	MIR628				MIR1976
																															DEDD2				KCTD10	MIR629				NPPA-AS1
																															ZNF579				RACGAP1P	MIR630				MIR3115
																															ZNF114				FAM186B	MIR631				MIR4253
																															EID2				USP44	ANP32AP1				MIR4251
																															ZNF780B				SLC41A2	SNORD116-19				MIR4252
																															ZNF525				LRRIQ1	GOLGA6L6				MIR4254
																															SPACA4				C12orf26	LOC727849				MIR3917
																															NLRP7				TMEM117	LOC727924				MIR3605
																															GGN				TCHP	LOC728758				MIR3675
																															CADM4				COQ5	OIP5-AS1				ENO1-AS1
																															C19orf76				LLPH	LOC729739				ZMYM6NB
																															ZNF584				WIBG	GOLGA8C				LOC100506730
																															ZSCAN4				SARNP	LOC729911				LOC100506801
																															NLRP11				HVCN1	PWRN1				LOC100506963
																															TMEM86B				SRRM4	PWRN2				APITD1-CORT
																															PRR24				CCDC62	SNORD116-1				C1orf151-NBL1
																															ZNF549				KDM2B	SNORD116-2				MIR4695
																															NAPSB				CAPS2	SNORD116-3				MIR4420
																															IL4I1				UNC119B	SNORD116-4				MIR4684
																															IL28A				USP30	SNORD116-5				MIR4689
																															IL28B				TUBA1C	SNORD116-6				MIR4632
																															IL29				ZC3H10	SNORD116-7				MIR4417
																															SSC5D				ORAI1	SNORD116-8				MIR378F
																															ZNF547				RNFT2	SNORD116-9				RCAN3AS
																															ZIK1				C12orf34	SNORD116-10
																															ZNF776				ALG10	SNORD116-11
																															ZSCAN1				SPRYD3	SNORD116-12
																															ZNF780A				C12orf52	SNORD116-13
																															C19orf54				MFSD5	SNORD116-14
																															PRR19				MGC14436	SNORD116-15
																															TMEM145				C12orf62	SNORD116-16
																															CXCL17				DNAJC14	SNORD116-17
																															LOC284344				ZCRB1	SNORD116-18
																															ZNF575				CCDC65	SNORD116-20
																															LYPD5				ANKRD13A	SNORD116-21
																															ZNF283				NAV3	SNORD116-22
																															PPP1R37				TMEM116	SNORD116-23
																															NKPD1				UBE3B	SNORD116-24
																															TPRX1				LACRT	SNORD116-25
																															MAMSTR				C12orf23	SNORD115-2
																															IZUMO1				FMNL3	SNORD116-26
																															C19orf63				CERS5	SNORD116-27
																															MGC45922				C12orf29	SNORD115-3
																															KLK9				XRCC6BP1	SNORD115-4
																															SIGLECP3				FAM113B	SNORD115-5
																															C19orf75				C12orf65	SNORD115-6
																															ZNF615				TMEM132C	SNORD115-7
																															ZNF841				CCDC64	SNORD115-8
																															LOC284379				HELB	SNORD115-9
																															VSTM1				2016-03-09	SNORD115-10
																															TMEM150B				COQ10A	SNORD115-11
																															FAM71E2				KRT71	SNORD115-12
																															VN1R2				LARP4	SNORD115-13
																															VN1R4				SDSL	SNORD115-14
																															NLRP9				SLC2A13	SNORD115-15
																															ZNF546				MBD6	SNORD115-16
																															MYPOP				TMEM132B	SNORD115-17
																															NANOS2				OSBPL8	SNORD115-18
																															NCCRP1				ARHGEF25	SNORD115-19
																															SYCN				C12orf56	SNORD115-20
																															LEUTX				IQCD	SNORD115-21
																															ZNF404				LOC116437	SNORD115-22
																															ZNF284				AGAP2	SNORD115-23
																															C19orf81				DCD	SNORD115-25
																															ZNF677				RAB3IP	SNORD115-26
																															RFPL4A				MUCL1	SNORD115-29
																															ZSCAN5B				DEPDC4	SNORD115-30
																															ZSCAN22				LRRK2	SNORD115-31
																															SELV				CCDC38	SNORD115-32
																															ZNF530				FAM186A	SNORD115-33
																															C19orf51				C12orf45	SNORD115-34
																															ZNF233				OR10P1	SNORD115-35
																															LILRA5				SDR9C7	SNORD115-36
																															B3GNT8				LRIG3	SNORD115-37
																															IGFL1				TMEM132D	SNORD115-38
																															ZNF773				SLC15A4	SNORD115-39
																															LOC386758				RHEBL1	SNORD115-40
																															CEACAM22P				C12orf54	SNORD115-41
																															CEACAM16				ZNF641	SNORD115-42
																															BLOC1S3				OR10AD1	SNORD115-43
																															LOC388553				TPH2	SNORD115-44
																															IGFL3				SP7	SNORD116-28
																															ZNF808				GTSF1	SNORD116-29
																															ZNF761				OR10A7	SNORD115-48
																															TMEM238				KRT74	SNORD115-24
																															ZNF470				NEDD1	SNORD115-27
																															ZNF749				SLC9A7P1	SNORD115-28
																															ZNF324B				IKBIP	SNORD115-45
																															PAPL				FGD4	SNORD115-47
																															LOC390940				ASCL4	MIR147B
																															ZNF805				BTBD11	DNM1P35
																															SPRED3				SPIC	LOC100128714
																															ZNF321P				ANO4	LOC100129387
																															LGALS17A				ALKBH2	LOC100130855
																															SIGLEC16				FOXN4	LOC100131089
																															FLJ26850				SPPL3	ANKRD63
																															ZNF880				ASB8	HERC2P7
																															ZNF772				MYL6B	GOLGA8F
																															IGLON5				BRI3BP	LOC100132724
																															MIRLET7E				KRT72	GOLGA8DP
																															MIR125A				PRICKLE1	UBE2Q2P3
																															MIR150				AMDHD1	UBE2Q2P2
																															MIR99B				BCDIN3D	JMJD7
																															PSG8				ALG10B	PLA2G4B
																															TARM1				GLIPR1L2	LOC100287559
																															MIR330				FAM101A	LOC100287616
																															MIR371A				ZNF664	ULK4P2
																															MIR372				CPNE8	LOC100288615
																															MIR373				TMEM120B	LOC100288637
																															IGFL4				WDR66	LOC100289656
																															A1BG-AS1				GLT1D1	MIR1233-1
																															DPRX				TSPAN19	MIR1272
																															DUXA				BEST3	MIR1266
																															ASPDH				E2F7	MIR1282
																															MIR512-1				LOC144481	LOC100306975
																															MIR512-2				LOC144486	MIR548H4
																															MIR498				KRT80	MIR2116
																															MIR520E				C12orf66	MIR1233-2
																															MIR515-1				RAD9B	MIR4311
																															MIR519E				FAM109A	MIR4312
																															MIR520F				LOC144742	MIR4310
																															MIR515-2				KRT19P2	MIR4313
																															MIR519C				TMTC2	MIR3942
																															MIR520A				TMTC3	RPS17L
																															MIR526B				C12orf50	LOC100505648
																															MIR519B				ALDH1L2	LOC100506686
																															MIR525				IFLTD1	LOC100507466
																															MIR523				DENND5B	ST20-MTHFS
																															MIR518F				GRASP	SERF2-C15ORF63
																															MIR520B				SLC5A8	DYX1C1-CCPG1
																															MIR518B				PPTC7	MIR4514
																															MIR526A1				CCDC63	MIR4513
																															MIR520C				CCDC60	MIR4509-1
																															MIR518C				PGAM5	MIR4509-2
																															MIR524				KRT78	MIR4508
																															MIR517A				RILPL2	MIR4510
																															MIR519D				DNAH10	MIR4716
																															MIR521-2				AMN1	MIR4713
																															MIR520D				DTX3	MIR4511
																															MIR517B				METTL7B	MIR4509-3
																															MIR520G				ZFC3H1	MIR4712
																															MIR516B2				PLBD2	MIR4515
																															MIR526A2				FAM71C	MIR4715
																															MIR518E				RMST	TMCO5B
																															MIR518A1				C12orf12	MYZAP
																															MIR518D				ANO6
																															MIR516B1				ARID2
																															MIR518A2				RPSAP52
																															MIR517C				SLC17A8
																															MIR520H				STAC3
																															MIR521-1				GNN
																															MIR522				MSRB3
																															MIR519A1				METTL20
																															MIR527				LRRC43
																															MIR516A1				OR6C74
																															MIR516A2				OR6C3
																															MIR519A2				TCP11L2
																															KLKP1				LOC255411
																															TMEM91				LOC255480
																															LOC643669				LOC256021
																															LOC646508				GLIPR1L1
																															SBK2				POC1B
																															LOC646862				OTOGL
																															PSG10P				LOC283332
																															LGALS7B				LOC283335
																															PHLDB3				ZNF740
																															SEC1				RASSF3
																															SNORD23				OR6C6
																															SNORD88A				ANKRD52
																															SNORD88B				SLC39A5
																															SNORD88C				SPRYD4
																															MIR641				GPR133
																															MIR642A				MORN3
																															MIR643				LOC283392
																															RPL13AP5				LOC283403
																															CCDC61				LOC283404
																															CEACAM18				C12orf61
																															SHISA7				DPY19L2
																															FLJ30403				GAS2L3
																															ZNF814				LINC00485
																															MIR769				MYO1H
																															SIGLEC14				C12orf51
																															MIMT1				KSR2
																															MIR935				GATC
																															SNAR-G1				HNF1A-AS1
																															SNAR-F				C12orf40
																															SNAR-A1				GXYLT1
																															SNAR-A2				TMPRSS12
																															SNAR-A12				KRT6C
																															LOC100128252				DDX51
																															LOC100128398				KRT73
																															LOC100129083				MMAB
																															LOC100129935				HCAR2
																															SGK110				LOC338758
																															BSPH1				C1QL4
																															LOC100131691				TMEM119
																															PEG3-AS1				KRT79
																															SNAR-A3				LOC338799
																															SNAR-A5				C12orf74
																															SNAR-A7				FAM19A2
																															SNAR-A11				C12orf70
																															SNAR-A9				OVCH1
																															SNAR-A4				SYT10
																															SNAR-A6				ANKRD33
																															SNAR-A8				OR6C2
																															SNAR-A13				OR6C4
																															SNAR-A10				H1FNT
																															SNAR-B2				OR8S1
																															SNAR-C2				AMIGO2
																															SNAR-C4				EP400NL
																															SNAR-E				RILPL1
																															SNAR-C5				KRT77
																															SNAR-B1				PTPRQ
																															SNAR-C1				C12orf42
																															SNAR-C3				LRRC10
																															SNAR-D				IL31
																															SNAR-G2				REP15
																															SRRM5				C12orf68
																															C19orf69				C12orf75
																															SNAR-A14				CCDC42B
																															ERVV-2				TMEM233
																															LOC100287177				SETD8
																															LOC100289650				LOC387895
																															ZNF587B				OR6C1
																															MIR1283-2				OR6C75
																															MIR1323				OR6C76
																															MIR1283-1				OR6C70
																															LOC100379224				LOC400027
																															MIR3191				LOC400043
																															MIR3190				FLJ41278
																															MIR320E				MKRN9P
																															MIR4324				C12orf76
																															MIR4323				LOC400084
																															MIR642B				FLJ37505
																															LOC100505495				FIGNL2
																															LOC100505622				OR6C65
																															LOC100505681				OR6C68
																															LOC100505715				MIRLET7I
																															LOC100505812				MIR135A2
																															LOC100506012				MIR196A2
																															LOC100506033				MIR26A2
																															LOC100506068				C12orf37
																															LOC100507003				H3F3C
																															ZNF865				DBX2
																															ZNF816-ZNF321P				FLJ12825
																															MIA-RAB4B				TMEM198B
																															RAB4B-EGLN2				PLEKHG7
																															APOC4-APOC2				LOC440117
																															MIR4530				FLJ31485
																															MIR4754				NUDT4P1
																															MIR4752				TSPAN11
																															MIR371B				OR9K2
																															MIR4749				MIR148B
																															MIR4750				MIR331
																															MIR4531				EID3
																															MIR4751				ATXN7L3B
																																			CLLU1OS
																																			CLLU1
																																			MIR492
																																			HIGD1C
																																			MAP1LC3B2
																																			LOC643339
																																			LOC643770
																																			GLYCAM1
																																			LOC647589
																																			HNRNPA1P10
																																			SNORA2A
																																			SNORA2B
																																			SNORA34
																																			SNORA49
																																			SNORA53
																																			SNORD59B
																																			MIR548C
																																			MIR615
																																			MIR617
																																			MIR618
																																			MIR620
																																			LOC728084
																																			C12orf73
																																			LOC728739
																																			C12orf71
																																			MRS2P2
																																			HOTAIR
																																			LOC100128191
																																			LOC100128554
																																			LOC100130238
																																			LOC100130776
																																			LOC100131138
																																			LOC100131733
																																			LOC100190940
																																			LOC100233209
																																			LOC100240734
																																			LOC100240735
																																			LOC100286844
																																			MANSC4
																																			LOC100287314
																																			LINC00173
																																			LOC100287944
																																			ZNF605
																																			MIR1252
																																			MIR1279
																																			MIR1228
																																			MIR1827
																																			MIR1293
																																			MIR1291
																																			MIR1178
																																			MIR1251
																																			LOC100335030
																																			SNORA70G
																																			MIR4302
																																			MIR4303
																																			MIR4304
																																			MIR3685
																																			MIR3612
																																			MIR3652
																																			MIR3922
																																			MIR548Z
																																			MIR3913-2
																																			MIR3913-1
																																			MIR3908
																																			LOC100505978
																																			LOC100506451
																																			LOC100506649
																																			LOC100506660
																																			LOC100506668
																																			LOC100506844
																																			LOC100507055
																																			LOC100507066
																																			LOC100507091
																																			LOC100507206
																																			LOC100507250
																																			LOC100507377
																																			BLOC1S1-RDH5
																																			POC1B-GALNT4
																																			ZNF664-FAM101A
																																			MIR4699
																																			MIR4498
																																			MIR548AL
																																			MIR4701
																																			MIR4472-2
																																			MIR4700
																																			MIR3198-2
																																			MIR4497
																																			MIR4698
																																			LOC100652999
