# Supplementary material for: Integrated genomic characterization of oesophageal carcinoma
Source: Nature. Author manuscript; Available in PMC 2017 Oct 22. (PMC5651175; doi:10.1038/nature20805)
Supplement: Supp Table 4 [file NIHMS905030-supplement-Supp_Table_4.xlsx]

## Sheet: Sheet1
Supplemental Table 4
GENE	ESCC1	non-ESCC1	pval_results_subtype
BST2	17	1	0.000321848
SH3TC1	13	0	0.000482274
MB21D1	14	1	0.0029183
RTP4	16	2	0.0029278
SLC25A20	10	0	0.0043022
SDR42E1	15	2	0.00557458
DNAJC15	22	6	0.0100885
SLC16A5	11	1	0.0118298
ZNF655	8	0	0.0185548
RIBC2	10	1	0.0219009
SLFN12	25	9	0.0256274
ALDH7A1	18	5	0.027199
MANSC1	0	4	0.0277389
ZNF134	0	4	0.0277389
APOL1	6	0	0.0379417
RAB34	6	0	0.0379417
TMEM173	6	0	0.0379417
FAM84A	0	3	0.0697674
TGFBI	5	0	0.0716628
FAAH	8	1	0.0732101
CRAT	17	6	0.0878994
DNAJA4	4	0	0.136189
FCHSD1	4	0	0.136189
CNNM1	1	4	0.156233
MIR4497	1	4	0.156233
ZNF566	0	2	0.172367
C5orf63	14	5	0.187145
BSCL2	5	7	0.227474
IVD	6	1	0.230682
C2orf74	11	4	0.253726
LOC339803	11	4	0.253726
ZNF160	11	4	0.253726
POMT1	3	0	0.256454
ZNF615	3	0	0.256454
DUOXA1	3	0	0.258824
ZNF813	23	12	0.271937
TRPV4	1	3	0.304303
VANGL2	1	3	0.304303
HOXB4	15	7	0.322497
GPNMB	10	4	0.377733
CHFR	5	1	0.393747
NHLRC1	5	1	0.393747
DCP1B	4	1	0.394294
NUDT12	4	1	0.394294
PRDX2	4	1	0.394294
GPR27	0	1	0.418605
LINC00526	0	1	0.418605
LOC339290	0	1	0.418605
DYRK1B	3	4	0.445552
GALC	6	2	0.459224
SPG20	6	2	0.459224
B3GALT4	4	5	0.481871
PDLIM4	7	3	0.510068
LRRC61	9	4	0.543924
ZNF350	6	6	0.546897
LYPLAL1	3	1	0.636576
STOM	3	1	0.636576
ZDHHC4	3	1	0.636576
ZNF461	3	1	0.636576
ZNF572	3	1	0.636576
PLEKHG6	2	3	0.646141
MGMT	5	2	0.693973
ZFP37	5	2	0.693973
ZNF613	5	2	0.693973
CDK20	4	4	0.714892
FAM24B	4	4	0.714892
RNLS	6	3	0.727189
ZNF518B	5	5	0.735648
C3orf14	9	8	0.78457
ACAT2	2	1	1
ALDOC	4	2	1
C15orf56	5	4	1
C20orf94	3	2	1
CCDC106	3	2	1
CDKN2A	2	1	1
FAM63A	4	2	1
G6PC3	5	3	1
HENMT1	4	2	1
HPDL	2	1	1
LINC00467	2	1	1
MLF1	2	1	1
MORN4	2	1	1
MSL3P1	2	1	1
NME3	1	1	1
PARP6	3	2	1
ZFP3	4	2	1
ZNF223	3	2	1
ZNF268	2	2	1
ZNF320	20	14	1
ZNF501	3	2	1
ZNF502	7	6	1
ZNF529	2	1	1
>
