# Supplementary material for: Integrated genomic characterization of oesophageal carcinoma
Source: Nature. Author manuscript; Available in PMC 2017 Oct 22. (PMC5651175; doi:10.1038/nature20805)
Supplement: Supp Table 5 [file NIHMS905030-supplement-Supp_Table_5.xlsx]

## Sheet: EC
barcode	aliquot	CtoA.count	APOBEC.count	COSMIC17.count	CT_CpG.count	CtoA.fraction	APOBEC.fraction	COSMIC17.fraction	CT_CpG.fraction	SNV
TCGA-2H-A9GM	TCGA-2H-A9GM-01A-11D-A37C-09	63.1156	1.16741	23.8601	156.212	0.258295	0.0047775	0.0976451	0.639283	248
TCGA-2H-A9GN	TCGA-2H-A9GN-01A-11D-A37C-09	52.0787	12.9068	14.3763	166.252	0.212035	0.0525493	0.0585321	0.676884	249
TCGA-2H-A9GO	TCGA-2H-A9GO-01A-11D-A37C-09	44.6378	8.82475	50.7452	170.632	0.162414	0.0321087	0.184635	0.620842	280
TCGA-2H-A9GQ	TCGA-2H-A9GQ-01A-11D-A37C-09	50.5586	10.7114	16.6374	180.582	0.195593	0.0414386	0.064364	0.698605	262
TCGA-FP-8099	TCGA-FP-8099-01A-11D-2340-08	1.86114e-122	3.94017	2.1646	182.344	9.87607e-125	0.0209084	0.0114864	0.967605	190
TCGA-IG-A3I8	TCGA-IG-A3I8-01A-11D-A247-09	21.9931	27.2611	2.61854792295861e-322	124.522	0.12656	0.156875	0	0.716565	176
TCGA-IG-A3QL	TCGA-IG-A3QL-01A-11D-A247-09	48.5748	10.9798	1.84369	96.5379	0.30756	0.0695208	0.0116736	0.611246	160
TCGA-IG-A3YA	TCGA-IG-A3YA-01A-11D-A247-09	59.2496	6.11706	0.640392	73.1307	0.425834	0.0439641	0.00460257	0.525599	141
TCGA-IG-A3YB	TCGA-IG-A3YB-01A-11D-A247-09	41.5239	19.1945	1.08116e-265	64.3989	0.33188	0.153412	8.64119e-268	0.514708	127
TCGA-IG-A3YC	TCGA-IG-A3YC-01A-11D-A247-09	46.5357	8.21416	0.298107	58.3776	0.410275	0.0724189	0.00262821	0.514677	115
TCGA-IG-A50L	TCGA-IG-A50L-01A-11D-A27G-09	81.231	3.86282	1.28474	96.2289	0.444839	0.0211537	0.00703551	0.526972	185
TCGA-IG-A51D	TCGA-IG-A51D-01A-11D-A27G-09	40.8655	58.381	1.13743e-265	137.028	0.172958	0.247089	4.81401e-268	0.579953	240
TCGA-IG-A5S3	TCGA-IG-A5S3-01A-11D-A28B-09	22.343	10.053	2.61854792295861e-322	74.3183	0.209372	0.0942052	0	0.696423	108
TCGA-IG-A625	TCGA-IG-A625-01A-11D-A31U-09	1.8577e-24	3.35964639172048e-322	3.52552	101.557	1.76786e-26	4.94065645841247e-324	0.0335501	0.96645	106
TCGA-IG-A6QS	TCGA-IG-A6QS-01A-12D-A33E-09	51.5816	11.6311	4.414e-230	66.9583	0.39626	0.0893526	3.39092e-232	0.514387	132
TCGA-IG-A8O2	TCGA-IG-A8O2-01A-11D-A36J-09	51.7807	28.2407	3.66302	167.001	0.206557	0.112654	0.014612	0.666178	254
TCGA-IG-A97H	TCGA-IG-A97H-01A-11D-A387-09	100.869	3.7577	5.07404e-224	112.575	0.464403	0.0173005	2.33609e-226	0.518296	220
TCGA-IG-A97I	TCGA-IG-A97I-01A-11D-A387-09	39.5005	49.9282	1.62789e-49	106.378	0.201732	0.254987	8.31376e-52	0.543281	199
TCGA-IN-A6RI	TCGA-IN-A6RI-01A-11D-A32N-08	4.54540394173947e-322	2.67292e-07	30.3721	90.2992	4.94065645841247e-324	2.21504e-09	0.251693	0.748307	123
TCGA-IN-A6RN	TCGA-IN-A6RN-01A-12D-A33T-08	24.64	20.4979	8.02282	97.5437	0.163499	0.136014	0.0532355	0.647252	153
TCGA-IN-A6RR	TCGA-IN-A6RR-01A-12D-A32N-08	1.12958e-60	1.27559	21.0364	171.259	5.83548e-63	0.00658976	0.108675	0.884735	196
TCGA-IN-A6RS	TCGA-IN-A6RS-01A-12D-A34U-08	0.702858	4.75567	1.15596	112.347	0.00590827	0.0399764	0.00971707	0.944398	120
TCGA-IN-A7NT	TCGA-IN-A7NT-01A-21D-A34U-08	0.0336589	12.211	29.1969	84.9156	0.000266379	0.0966387	0.231066	0.672029	129
TCGA-IN-A7NU	TCGA-IN-A7NU-01A-22D-A34U-08	1.71021	5.76879e-63	21.9535	77.5342	0.0168997	5.7005e-65	0.216936	0.766164	103
TCGA-IN-AB1V	TCGA-IN-AB1V-01A-21D-A410-08	2.02204e-76	0.40668	0	63.1307	3.18244e-78	0.00640065	0	0.993599	64
TCGA-IP-7968	TCGA-IP-7968-01A-11D-2201-08	9.14021444806306e-322	3.35964639172048e-322	6.68802	117.108	4.94065645841247e-324	4.94065645841247e-324	0.0540245	0.945976	125
TCGA-JY-A6F8	TCGA-JY-A6F8-01A-11D-A33E-09	56.808	1.43309	7.71488	159.381	0.252102	0.00635976	0.0342371	0.707301	228
TCGA-JY-A6FB	TCGA-JY-A6FB-01A-11D-A33E-09	10.5315	3.28561	1.37846e-112	165.698	0.0586664	0.0183027	7.67882e-115	0.923031	181
TCGA-JY-A6FD	TCGA-JY-A6FD-01A-11D-A33E-09	97.8888	56.7497	2.61854792295861e-322	110.822	0.368751	0.213779	0	0.41747	270
TCGA-JY-A6FE	TCGA-JY-A6FE-01A-11D-A33E-09	74.1807	1.71955e-176	1.41027e-75	72.9263	0.504264	1.16891e-178	9.58668e-78	0.495736	149
TCGA-JY-A6FH	TCGA-JY-A6FH-01A-11D-A33E-09	11.2082	20.1326	46.5525	133.676	0.0529764	0.0951586	0.220035	0.631831	216
TCGA-JY-A938	TCGA-JY-A938-01A-11D-A37C-09	6.38444	10.149	28.3312	193.72	0.0267597	0.0425384	0.118747	0.811955	242
TCGA-JY-A93C	TCGA-JY-A93C-01A-11D-A387-09	40.4792	3.48333e-259	1.2202e-302	158.643	0.203288	1.74934e-261	6.12789e-305	0.796712	201
TCGA-JY-A93F	TCGA-JY-A93F-01A-21D-A37C-09	43.0866	3.35964639172048e-322	2.61854792295861e-322	188.773	0.18583	0	0	0.81417	234
TCGA-KH-A6WC	TCGA-KH-A6WC-01A-11D-A33E-09	55.5798	3.35964639172048e-322	0	42.091	0.569052	4.94065645841247e-324	0	0.430948	99
TCGA-L5-A43C	TCGA-L5-A43C-01A-11D-A247-09	16.4943	0	11.1941	184.076	0.0778899	0	0.0528613	0.869249	214
TCGA-L5-A43H	TCGA-L5-A43H-01A-11D-A247-09	46.7397	21.8078	0.118386	69.2246	0.338962	0.158153	0.000858548	0.502026	140
TCGA-L5-A4OF	TCGA-L5-A4OF-01A-11D-A27G-09	28.4543	7.10052	3.94865	90.8616	0.218266	0.0544664	0.0302892	0.696978	132
TCGA-L5-A4OM	TCGA-L5-A4OM-01A-11D-A27G-09	24.0966	2.84341	5.63909	69.0731	0.23705	0.027972	0.0554743	0.679504	103
TCGA-L5-A4ON	TCGA-L5-A4ON-01A-11D-A27G-09	1.48343e-157	3.98934	66.5565	147.572	6.80105e-160	0.0182898	0.30514	0.676571	223
TCGA-L5-A4OP	TCGA-L5-A4OP-01A-11D-A27G-09	17.864	6.92797	20.47	125.144	0.104832	0.0406557	0.120125	0.734387	173
TCGA-L5-A4OR	TCGA-L5-A4OR-01A-11D-A27G-09	12.9517	14.1975	24.7127	181.749	0.0554412	0.0607741	0.105786	0.777999	237
TCGA-L5-A4OU	TCGA-L5-A4OU-01A-11D-A28B-09	0.592123	6.58952e-34	107.126	149.26	0.00230418	2.56423e-36	0.416868	0.580828	264
TCGA-L5-A4OX	TCGA-L5-A4OX-01A-21D-A28B-09	17.7636	10.9664	43.3642	120.934	0.0920257	0.0568123	0.224652	0.62651	197
TCGA-L5-A88S	TCGA-L5-A88S-01A-11D-A36J-09	48.6917	7.40883	2.61854792295861e-322	144.716	0.242469	0.0368936	0	0.720637	203
TCGA-L5-A88W	TCGA-L5-A88W-01A-11D-A351-09	45.3005	44.229	3.219	121.857	0.211088	0.206095	0.0149997	0.567818	218
TCGA-L5-A88Y	TCGA-L5-A88Y-01A-11D-A351-09	1.20567	0	4.65195e-306	3.74537	0.243519	0	9.39591e-307	0.756481	5
TCGA-L5-A88Z	TCGA-L5-A88Z-01A-11D-A36J-09	59.3384	9.82384	8.69344e-50	139.412	0.284496	0.0471	4.16804e-52	0.668404	211
TCGA-L5-A8NU	TCGA-L5-A8NU-01A-11D-A36J-09	42.2706	2.39612	13.4675	86.6368	0.291983	0.0165511	0.0930261	0.59844	147
TCGA-L7-A56G	TCGA-L7-A56G-01A-21D-A27G-09	21.3923	8.07075	4.83775	86.1461	0.177608	0.0670067	0.040165	0.71522	122
TCGA-L7-A6VZ	TCGA-L7-A6VZ-01A-12D-A33E-09	49.643	9.26787	27.3702	146.918	0.212878	0.0397423	0.117368	0.630011	237
TCGA-LN-A49K	TCGA-LN-A49K-01A-11D-A247-09	48.6684	4.61109e-41	5.23709584591721e-322	83.8339	0.367302	3.48001e-43	4.94065645841247e-324	0.632698	134
TCGA-LN-A49L	TCGA-LN-A49L-01A-11D-A247-09	94.9486	40.3966	3.94935	95.6671	0.404103	0.171928	0.0168085	0.40716	239
TCGA-LN-A49N	TCGA-LN-A49N-01A-11D-A247-09	46.9111	7.60405	2.61854792295861e-322	37.0922	0.512089	0.083007	4.94065645841247e-324	0.404904	93
TCGA-LN-A49O	TCGA-LN-A49O-01A-11D-A247-09	47.1462	9.23769	2.94561	54.9273	0.412633	0.0808502	0.0257806	0.480736	116
TCGA-LN-A49P	TCGA-LN-A49P-01A-11D-A247-09	25.0588	9.51883	5.23709584591721e-322	74.1062	0.230566	0.0875828	4.94065645841247e-324	0.681851	110
TCGA-LN-A49R	TCGA-LN-A49R-01A-11D-A247-09	99.1561	9.4489	2.62832e-260	61.7956	0.5819	0.0554511	1.54244e-262	0.362649	173
TCGA-LN-A49S	TCGA-LN-A49S-01A-11D-A247-09	63.6478	62.4392	2.38022	91.4387	0.289432	0.283936	0.0108238	0.415808	224
TCGA-LN-A49U	TCGA-LN-A49U-01A-31D-A27G-09	46.8947	99.6092	1.56892	74.043	0.211127	0.448456	0.00706353	0.333353	227
TCGA-LN-A49W	TCGA-LN-A49W-01A-11D-A27G-09	52.3418	8.42595	1.28703e-73	78.4171	0.37606	0.0605378	9.24689e-76	0.563403	141
TCGA-LN-A49X	TCGA-LN-A49X-01A-31D-A27G-09	37.6044	8.44404	5.23709584591721e-322	89.3313	0.27777	0.062373	4.94065645841247e-324	0.659857	137
TCGA-LN-A4A1	TCGA-LN-A4A1-01A-21D-A27G-09	104.189	2.84008	3.67774	99.3551	0.495992	0.0135202	0.0175079	0.47298	213
TCGA-LN-A4A2	TCGA-LN-A4A2-01A-31D-A27G-09	72.1953	25.8101	5.23709584591721e-322	129.852	0.316844	0.113273	0	0.569883	231
TCGA-LN-A4A3	TCGA-LN-A4A3-01A-11D-A27G-09	50.6333	3.9387	4.12759	75.462	0.377405	0.0293579	0.0307658	0.562471	136
TCGA-LN-A4A4	TCGA-LN-A4A4-01A-11D-A27G-09	51.2149	18.0575	2.61854792295861e-322	100.448	0.301761	0.106396	0	0.591843	172
TCGA-LN-A4A5	TCGA-LN-A4A5-01A-21D-A27G-09	52.3843	3.74137	2.85452	71.2563	0.402225	0.0287275	0.0219179	0.54713	132
TCGA-LN-A4A6	TCGA-LN-A4A6-01A-11D-A27G-09	67.4521	10.0283	4.95415	87.0789	0.397916	0.0591591	0.0292257	0.513699	172
TCGA-LN-A4A8	TCGA-LN-A4A8-01A-32D-A27G-09	59.9057	75.8172	2.87608e-259	45.256	0.331009	0.418929	1.58918e-261	0.250062	185
TCGA-LN-A4MQ	TCGA-LN-A4MQ-01A-11D-A28B-09	6.97582	13.2253	3.1881	77.3032	0.0692784	0.131344	0.0316617	0.767716	102
TCGA-LN-A4MR	TCGA-LN-A4MR-01A-11D-A28B-09	45.3493	92.1809	3.19652e-81	82.8921	0.205738	0.418201	1.45018e-83	0.37606	225
TCGA-LN-A5U5	TCGA-LN-A5U5-01A-21D-A28B-09	41.8877	1.64767	0	41.3384	0.493529	0.0194132	0	0.487057	86
TCGA-LN-A5U6	TCGA-LN-A5U6-01A-11D-A28B-09	42.4744	8.77134	2.61854792295861e-322	90.0277	0.300654	0.0620877	0	0.637259	143
TCGA-LN-A5U7	TCGA-LN-A5U7-01A-11D-A31U-09	42.7171	13.0023	3.57215	133.327	0.221771	0.0675031	0.0185453	0.692181	195
TCGA-LN-A7HV	TCGA-LN-A7HV-01A-21D-A351-09	60.4211	6.88682	11.3586	78.7877	0.383737	0.0437386	0.0721393	0.500385	160
TCGA-LN-A7HW	TCGA-LN-A7HW-01A-22D-A351-09	38.2947	41.3487	7.90505033345994e-322	80.6614	0.238887	0.257938	4.94065645841247e-324	0.503175	163
TCGA-LN-A7HX	TCGA-LN-A7HX-01A-11D-A33E-09	50	44.4428	2.69994	107.499	0.24433	0.217174	0.0131935	0.525303	208
TCGA-LN-A7HY	TCGA-LN-A7HY-01A-12D-A351-09	69.931	29.6603	7.48825e-125	160.956	0.268401	0.113839	2.87405e-127	0.617761	264
TCGA-LN-A7HZ	TCGA-LN-A7HZ-01A-31D-A351-09	22.934	5.72649	1.20523e-57	107.952	0.167877	0.0419179	8.82228e-60	0.790205	138
TCGA-LN-A8HZ	TCGA-LN-A8HZ-01A-11D-A36J-09	73.4911	11.534	5.23709584591721e-322	154.124	0.307303	0.0482292	0	0.644468	242
TCGA-LN-A8I0	TCGA-LN-A8I0-01A-11D-A36J-09	78.1426	3.56343	2.61854792295861e-322	153.632	0.332044	0.0151417	0	0.652814	238
TCGA-LN-A8I1	TCGA-LN-A8I1-01A-11D-A36J-09	92.5256	9.2426	7.50869e-308	118.36	0.420325	0.0419873	3.41104858995571e-310	0.537687	223
TCGA-LN-A9FO	TCGA-LN-A9FO-01A-11D-A387-09	63.2337	47.5749	3.53727e-276	95.7146	0.306182	0.230361	1.71277e-278	0.463457	210
TCGA-LN-A9FQ	TCGA-LN-A9FQ-01A-31D-A387-09	67.7136	28.1352	5.23709584591721e-322	108.167	0.331904	0.137907	4.94065645841247e-324	0.530189	207
TCGA-LN-A9FR	TCGA-LN-A9FR-01A-11D-A387-09	73.3714	1.12651e-212	2.61854792295861e-322	84.6671	0.464263	7.12807e-215	0	0.535737	160
TCGA-M9-A5M8	TCGA-M9-A5M8-01A-11D-A28B-09	6.95277e-57	7.62978	1.42516	98.9023	6.4403e-59	0.070674	0.0132011	0.916125	109
TCGA-Q9-A6FU	TCGA-Q9-A6FU-01A-11D-A31U-09	2.13584e-94	141.489	3.29729	107.435	8.46814e-97	0.560971	0.013073	0.425956	258
TCGA-R5-A7O7	TCGA-R5-A7O7-01A-11D-A33T-08	6.35804e-17	10.8757	11	134.188	4.074e-19	0.0696878	0.0704843	0.859828	158
TCGA-R5-A805	TCGA-R5-A805-01A-11D-A364-08	9.14021444806306e-322	3.8081	66.7922	63.1114	4.94065645841247e-324	0.0284799	0.499524	0.471996	138
TCGA-R6-A6DN	TCGA-R6-A6DN-01B-11D-A31U-09	2.49089e-24	1.33233	11.3004	156.581	1.47203e-26	0.00787363	0.0667816	0.925345	171
TCGA-R6-A6DQ	TCGA-R6-A6DQ-01B-11D-A31U-09	1.11603e-28	6.52012	2.61854792295861e-322	143.239	7.45215e-31	0.0435374	0	0.956463	151
TCGA-R6-A6L4	TCGA-R6-A6L4-01A-11D-A31U-09	24.5665	8.07736	48.7053	91.5638	0.142074	0.0467135	0.281675	0.529537	177
TCGA-R6-A6L6	TCGA-R6-A6L6-01B-11D-A33E-09	104.12	33.4955	3.92851	110.379	0.413301	0.132959	0.015594	0.438146	256
TCGA-R6-A6XQ	TCGA-R6-A6XQ-01B-11D-A33E-09	92.772	2.26229	1.49496	100.874	0.469961	0.0114602	0.00757311	0.511005	200
TCGA-R6-A6Y2	TCGA-R6-A6Y2-01B-11D-A33E-09	15.4549	7.8871	11.4287	158.909	0.0797958	0.0407223	0.0590082	0.820474	196
TCGA-R6-A8W5	TCGA-R6-A8W5-01B-11D-A37C-09	69.8922	13.7371	18.9422	119.761	0.314359	0.0617862	0.0851978	0.538657	226
TCGA-R6-A8W8	TCGA-R6-A8W8-01B-11D-A37C-09	9.9471	4.06627	20.0689	243.747	0.0358029	0.0146358	0.0722345	0.877327	281
TCGA-R6-A8WC	TCGA-R6-A8WC-01A-11D-A37C-09	16.0552	4.69489	13.109	238.261	0.0590005	0.017253	0.0481735	0.875573	275
TCGA-R6-A8WG	TCGA-R6-A8WG-01A-11D-A37C-09	75.825	1.11142	25.5081	156.583	0.29273	0.00429074	0.0984765	0.604503	263
TCGA-RD-A7BS	TCGA-RD-A7BS-01A-11D-A32N-08	4.54540394173947e-322	4.55625	0.82276	80.845	4.94065645841247e-324	0.052842	0.00954211	0.937616	87
TCGA-S8-A6BV	TCGA-S8-A6BV-01A-21D-A31U-09	2.79532	5.95773	18.1476	189.489	0.012918	0.0275324	0.0838652	0.875684	219
TCGA-S8-A6BW	TCGA-S8-A6BW-01A-11D-A31U-09	29.5118	62.1694	2.61854792295861e-322	97.9526	0.155625	0.327839	0	0.516536	193
TCGA-V5-A7RC	TCGA-V5-A7RC-01B-11D-A403-09	60.6503	3.23802	1.96854e-189	104.137	0.360959	0.019271	1.17157e-191	0.61977	170
TCGA-V5-A7RE	TCGA-V5-A7RE-01A-11D-A351-09	22.4963	36.6717	6.6819	170.895	0.0950236	0.1549	0.028224	0.721853	240
TCGA-V5-AASV	TCGA-V5-AASV-01A-11D-A387-09	58.0913	1.58664	1.66524	146.393	0.27964	0.00763775	0.00801612	0.704706	210
TCGA-V5-AASW	TCGA-V5-AASW-01A-11D-A403-09	16.1163	31.4406	8.07857	187.213	0.0663638	0.129466	0.0332659	0.770904	246
TCGA-VR-A8EO	TCGA-VR-A8EO-01A-11D-A36J-09	95.0956	4.37137	2.61854792295861e-322	66.1513	0.574185	0.0263942	0	0.39942	168
TCGA-VR-A8EP	TCGA-VR-A8EP-01A-31D-A403-09	44.2896	35.5358	1.6879	73.8338	0.285101	0.228751	0.0108653	0.475283	158
TCGA-VR-A8ER	TCGA-VR-A8ER-01A-11D-A36J-09	108.605	3.84192	7.90505033345994e-322	64.9479	0.612221	0.0216575	4.94065645841247e-324	0.366121	180
TCGA-VR-A8ET	TCGA-VR-A8ET-01A-11D-A403-09	18.521	1.8744	1.97018	35.8628	0.318076	0.0321905	0.0338354	0.615899	59
TCGA-VR-A8EU	TCGA-VR-A8EU-01A-11D-A36J-09	57.4182	7.13822	2.61854792295861e-322	181.843	0.233029	0.0289701	0	0.738001	249
TCGA-VR-A8EW	TCGA-VR-A8EW-01A-11D-A36J-09	68.433	32.8504	0.572618	105.969	0.329282	0.158068	0.00275529	0.509895	211
TCGA-VR-A8EY	TCGA-VR-A8EY-01A-11D-A36J-09	86.4152	13.2532	7.90505033345994e-322	122.407	0.389125	0.0596788	4.94065645841247e-324	0.551196	225
TCGA-VR-A8Q7	TCGA-VR-A8Q7-01A-11D-A37C-09	38.5433	14.6464	9.5367	134.573	0.195354	0.0742345	0.0483362	0.682075	200
TCGA-VR-AA4D	TCGA-VR-AA4D-01A-11D-A37C-09	25.1399	2.04879	7.90639	172.702	0.120983	0.00985955	0.0380486	0.831109	210
TCGA-VR-AA4G	TCGA-VR-AA4G-01A-11D-A37C-09	91.2835	7.54624	4.35206	98.924	0.451662	0.0373381	0.0215336	0.489466	205
TCGA-VR-AA7B	TCGA-VR-AA7B-01A-31D-A403-09	29.2271	103.745	1.61212	127.336	0.111588	0.396094	0.00615499	0.486164	267
TCGA-VR-AA7D	TCGA-VR-AA7D-01A-11D-A403-09	53.7181	35.4452	2.61854792295861e-322	80.0616	0.317436	0.209456	0	0.473108	172
TCGA-VR-AA7I	TCGA-VR-AA7I-01A-11D-A403-09	26.4937	12.5404	6.42723	83.6677	0.205172	0.0971154	0.0497737	0.647939	131
TCGA-X8-AAAR	TCGA-X8-AAAR-01A-11D-A403-09	30.6989	6.49454	28.1652	160.148	0.136133	0.0287998	0.124898	0.71017	229
TCGA-XP-A8T6	TCGA-XP-A8T6-01A-11D-A36J-09	64.7615	3.54206	1.86202	182.115	0.256704	0.0140401	0.00738074	0.721875	255
TCGA-XP-A8T8	TCGA-XP-A8T8-01A-11D-A36J-09	57.6203	9.98708	4.12481e-50	163.819	0.248978	0.0431544	1.78234e-52	0.707867	234
TCGA-Z6-A9VB	TCGA-Z6-A9VB-01A-21D-A37C-09	60.2213	5.74079	2.61854792295861e-322	153.634	0.274237	0.0261425	0	0.699621	222
TCGA-ZR-A9CJ	TCGA-ZR-A9CJ-01B-11D-A387-09	60.2847	3.35964639172048e-322	28.8481	146.109	0.256267	0	0.122632	0.621101	239
TCGA-2H-A9GF	TCGA-2H-A9GF-01A-11D-A37C-09	48.7005	28.7352	52.445	325.012	0.107059	0.0631692	0.115291	0.714481	462
TCGA-2H-A9GK	TCGA-2H-A9GK-01A-11D-A37C-09	79.2935	27.733	79.2316	258.09	0.178449	0.0624127	0.17831	0.580829	453
TCGA-2H-A9GR	TCGA-2H-A9GR-01A-12D-A37C-09	23.205	4.68631	193.955	284.767	0.0458041	0.00925026	0.382846	0.5621	520
TCGA-IG-A4P3	TCGA-IG-A4P3-01A-11D-A27G-09	229.153	151.168	11.9049	43.3947	0.526038	0.347018	0.0273285	0.0996156	446
TCGA-L5-A4OJ	TCGA-L5-A4OJ-01A-11D-A27G-09	263.777	7.8128e-18	50.9323	212.066	0.500739	1.48314e-20	0.0966869	0.402574	536
TCGA-L5-A8NJ	TCGA-L5-A8NJ-01A-11D-A36J-09	72.0252	10.1644	96.5337	216.693	0.18215	0.0257056	0.244132	0.548012	404
TCGA-L5-A8NQ	TCGA-L5-A8NQ-01A-11D-A36J-09	89.1298	203.963	7.08857e-50	101.568	0.225839	0.516805	1.79612e-52	0.257356	404
TCGA-L5-A8NS	TCGA-L5-A8NS-01A-12D-A37C-09	99.295	87.7165	22.0693	321.572	0.187119	0.165299	0.041589	0.605993	539
TCGA-V5-AASX	TCGA-V5-AASX-01A-11D-A387-09	1.75746e-33	56.3383	41.6643	364.171	3.8026e-36	0.121899	0.0901486	0.787953	469
TCGA-Z6-AAPN	TCGA-Z6-AAPN-01A-11D-A403-09	38.9577	363.045	4.98005	92.9594	0.0779245	0.726174	0.00996126	0.18594	514
TCGA-2H-A9GI	TCGA-2H-A9GI-01A-11D-A37C-09	61.0251	3.71817e-68	96.8225	226.037	0.158967	9.68563e-71	0.252218	0.588815	392
TCGA-IG-A5B8	TCGA-IG-A5B8-01A-11D-A28B-09	26.3294	273.827	3.87222	69.4233	0.0705028	0.733232	0.0103687	0.185896	384
TCGA-L5-A8NE	TCGA-L5-A8NE-01A-11D-A37C-09	32.7441	6.87118e-137	134.182	214.49	0.0858487	1.80149e-139	0.3518	0.562351	391
TCGA-IC-A6RE	TCGA-IC-A6RE-01A-11D-A33E-09	167.065	46.1756	264.647	248.971	0.229846	0.0635276	0.364096	0.34253	748
TCGA-L5-A43J	TCGA-L5-A43J-01A-12D-A247-09	2.04867e-159	1.34385855668819e-321	4.47058	825.414	2.46862e-162	0	0.00538699	0.994613	836
TCGA-2H-A9GL	TCGA-2H-A9GL-01A-12D-A37C-09	79.9731	9.14482	98.4332	163.029	0.228117	0.0260848	0.280773	0.465026	359
TCGA-IN-A6RO	TCGA-IN-A6RO-01A-12D-A33T-08	44.8401	52.3244	23.0909	214.321	0.13402	0.15639	0.0690154	0.640574	340
TCGA-JY-A6FG	TCGA-JY-A6FG-01A-11D-A33E-09	112.137	14.301	2.92186	229.282	0.312672	0.0398754	0.00814703	0.639306	363
TCGA-L5-A8NK	TCGA-L5-A8NK-01A-21D-A37C-09	84.7467	127.894	5.23709584591721e-322	141.416	0.239359	0.361226	0	0.399415	361
TCGA-L5-A8NW	TCGA-L5-A8NW-01A-11D-A37C-09	75.1329	1.5405	33.0741	245.228	0.211657	0.00433975	0.093173	0.69083	360
TCGA-LN-A49Y	TCGA-LN-A49Y-01A-11D-A27G-09	243.632	38.0395	0	61.0802	0.710812	0.110982	0	0.178205	349
TCGA-VR-A8EZ	TCGA-VR-A8EZ-01A-11D-A36J-09	198.383	36.5183	4.52611	113.59	0.561963	0.103446	0.0128212	0.32177	359
TCGA-IG-A3Y9	TCGA-IG-A3Y9-01A-12D-A247-09	14.4982	228.589	5.23709584591721e-322	68.3518	0.0465522	0.733977	0	0.219471	320
TCGA-IG-A4QS	TCGA-IG-A4QS-01A-11D-A27G-09	11.2984	9.86987	103.326	176.962	0.0374793	0.0327406	0.342757	0.587024	309
TCGA-JY-A93E	TCGA-JY-A93E-01A-11D-A37C-09	19.3413	4.21076	2.82819	301.815	0.0589323	0.0128301	0.0086174	0.91962	331
TCGA-L5-A8NG	TCGA-L5-A8NG-01A-11D-A37C-09	28.8342	19.861	59.174	222.053	0.0873968	0.060199	0.179357	0.673047	336
TCGA-L5-A8NH	TCGA-L5-A8NH-01A-11D-A37C-09	71.2559	1.11699	25.6984	235.469	0.213635	0.00334888	0.0770473	0.705969	338
TCGA-LN-A49M	TCGA-LN-A49M-01A-21D-A27G-09	23.23	217.795	2.20666	67.2988	0.0748074	0.701365	0.00710609	0.216722	319
TCGA-RE-A7BO	TCGA-RE-A7BO-01A-11D-A33E-09	16.8172	12.9769	119.929	151.782	0.0557775	0.0430405	0.397768	0.503414	310
TCGA-V5-A7RB	TCGA-V5-A7RB-01A-11D-A351-09	30.0585	30.0801	58.0327	197.617	0.0951856	0.0952542	0.183771	0.625789	322
TCGA-Z6-A8JD	TCGA-Z6-A8JD-01A-11D-A36J-09	48.7964	138.897	2.33722	120.337	0.157222	0.447525	0.00753052	0.387723	317
TCGA-Z6-A8JE	TCGA-Z6-A8JE-01A-11D-A37C-09	118.591	103.187	0.905329	96.8565	0.37113	0.322925	0.00283323	0.303112	326
TCGA-LN-A9FP	TCGA-LN-A9FP-01A-31D-A387-09	478.551	69.5624	1.30902	71.7514	0.770398	0.111985	0.00210733	0.115509	633
TCGA-2H-A9GH	TCGA-2H-A9GH-01A-11D-A37C-09	56.6544	12.8864	29.3353	191.642	0.195011	0.0443567	0.100976	0.659656	295
TCGA-FP-7829	TCGA-FP-7829-01A-11D-2053-08	7.75017	7.54306	17.215	259.291	0.0265599	0.0258501	0.0589961	0.888594	295
TCGA-L5-A43I	TCGA-L5-A43I-01A-11D-A247-09	2.02853	21.7697	26.7442	242.468	0.00692309	0.0742968	0.0912741	0.827506	297
TCGA-L5-A8NF	TCGA-L5-A8NF-01A-11D-A37C-09	93.762	0.950184	17.0076	179.291	0.322194	0.00326511	0.058443	0.616098	295
TCGA-R6-A6XG	TCGA-R6-A6XG-01B-11D-A33E-09	21.4222	7.88755	30.1666	230.543	0.0738648	0.0271966	0.104016	0.794923	294
TCGA-VR-A8EX	TCGA-VR-A8EX-01A-11D-A36J-09	70.9547	74.0033	3.00718e-168	147.154	0.242903	0.253339	1.02946e-170	0.503758	297
TCGA-JY-A93D	TCGA-JY-A93D-01A-11D-A387-09	74.0608	6.71929278344095e-322	33.87	173.582	0.263082	0	0.120314	0.616604	286
TCGA-LN-A4A9	TCGA-LN-A4A9-01A-11D-A28B-09	90.031	119.852	16.3193	50.769	0.325055	0.432723	0.0589207	0.183301	284

## Sheet: EAC
barcode	aliquot	COSMIC17.count	CT_CpG.count	CtoA.count	COSMIC17.fraction	CT_CpG.fraction	CtoA.fraction	SNV
TCGA-2H-A9GH	TCGA-2H-A9GH-01A-11D-A37C-09	37.5497	227.828	25.1849	0.129231	0.784093	0.0866762	295
TCGA-2H-A9GM	TCGA-2H-A9GM-01A-11D-A37C-09	29.6776	167.014	46.147	0.122211	0.687757	0.190032	248
TCGA-2H-A9GN	TCGA-2H-A9GN-01A-11D-A37C-09	14.2516	215.14	16.5709	0.0579422	0.874686	0.0673717	249
TCGA-2H-A9GO	TCGA-2H-A9GO-01A-11D-A37C-09	59.2493	195.803	20.3636	0.215126	0.710936	0.0739374	280
TCGA-FP-7829	TCGA-FP-7829-01A-11D-2053-08	18.767	261.418	11.6421	0.0643085	0.895798	0.0398937	295
TCGA-FP-8099	TCGA-FP-8099-01A-11D-2340-08	8.15208315638057e-322	188.698	1.87744945419674e-322	4.94065645841247e-324	1	0	190
TCGA-IG-A4QS	TCGA-IG-A4QS-01A-11D-A27G-09	113.301	182.658	7.67707	0.373148	0.601569	0.0252838	309
TCGA-IN-A6RI	TCGA-IN-A6RI-01A-11D-A32N-08	35.4184	85.8659	1.87744945419674e-322	0.292028	0.707972	0	123
TCGA-IN-A6RN	TCGA-IN-A6RN-01A-12D-A33T-08	8.69018	143.047	3.75489890839347e-322	0.0572712	0.942729	4.94065645841247e-324	153
TCGA-IN-A6RO	TCGA-IN-A6RO-01A-12D-A33T-08	21.5067	315.633	1.60752e-80	0.0637915	0.936209	4.76811e-83	340
TCGA-IN-A6RR	TCGA-IN-A6RR-01A-12D-A32N-08	20.8737	173.269	5.58294179800609e-322	0.107517	0.892483	4.94065645841247e-324	196
TCGA-IN-A6RS	TCGA-IN-A6RS-01A-12D-A34U-08	2.71736105212686e-322	119.178	9.33784070639956e-322	0	1	9.88131291682493e-324	120
TCGA-IN-A7NT	TCGA-IN-A7NT-01A-21D-A34U-08	32.0449	95.2814	3.75489890839347e-322	0.251675	0.748325	4.94065645841247e-324	129
TCGA-IN-A7NU	TCGA-IN-A7NU-01A-22D-A34U-08	24.5579	77.1311	1.87744945419674e-322	0.2415	0.7585	0	103
TCGA-IN-AB1V	TCGA-IN-AB1V-01A-21D-A410-08	0	63.5614	1.87744945419674e-322	0	1	4.94065645841247e-324	64
TCGA-IP-7968	TCGA-IP-7968-01A-11D-2201-08	5.18697	118.829	1.87744945419674e-322	0.0418251	0.958175	0	125
TCGA-JY-A6F8	TCGA-JY-A6F8-01A-11D-A33E-09	7.50753	181.833	34.8503	0.0334873	0.811063	0.15545	228
TCGA-JY-A6FB	TCGA-JY-A6FB-01A-11D-A33E-09	2.71736105212686e-322	174.542	4.92661	0	0.972549	0.0274512	181
TCGA-JY-A6FH	TCGA-JY-A6FH-01A-11D-A33E-09	56.6737	156.45	6.63441e-225	0.26592	0.73408	3.11295e-227	216
TCGA-JY-A938	TCGA-JY-A938-01A-11D-A37C-09	33.3388	206.181	9.33784070639956e-322	0.13919	0.86081	4.94065645841247e-324	242
TCGA-JY-A93C	TCGA-JY-A93C-01A-11D-A387-09	2.71736105212686e-322	168.344	29.5311	0	0.850759	0.149241	201
TCGA-JY-A93D	TCGA-JY-A93D-01A-11D-A387-09	41.0161	168.265	69.6282	0.147059	0.603297	0.249644	286
TCGA-JY-A93E	TCGA-JY-A93E-01A-11D-A37C-09	1.08200376439233e-321	322.223	6.14482	4.94065645841247e-324	0.981287	0.0187132	331
TCGA-L5-A43C	TCGA-L5-A43C-01A-11D-A247-09	10.3756	190.572	10.6973	0.0490236	0.900433	0.0505437	214
TCGA-L5-A43I	TCGA-L5-A43I-01A-11D-A247-09	30.0926	264.131	9.33784070639956e-322	0.102278	0.897722	4.94065645841247e-324	297
TCGA-L5-A4OF	TCGA-L5-A4OF-01A-11D-A27G-09	3.44104	108.144	18.3405	0.0264847	0.832354	0.141161	132
TCGA-L5-A4ON	TCGA-L5-A4ON-01A-11D-A27G-09	72.9028	146.773	3.75489890839347e-322	0.331866	0.668134	0	223
TCGA-L5-A4OP	TCGA-L5-A4OP-01A-11D-A27G-09	23.0129	148.234	1.68032e-57	0.134384	0.865616	9.81224e-60	173
TCGA-L5-A4OR	TCGA-L5-A4OR-01A-11D-A27G-09	24.602	210.168	1.12152901605963e-321	0.104792	0.895208	4.94065645841247e-324	237
TCGA-L5-A4OU	TCGA-L5-A4OU-01A-11D-A28B-09	120.863	138.35	3.75489890839347e-322	0.466269	0.533731	0	264
TCGA-L5-A4OX	TCGA-L5-A4OX-01A-21D-A28B-09	47.8472	142.414	3.97441	0.246336	0.733202	0.0204618	197
TCGA-L5-A88Y	TCGA-L5-A88Y-01A-11D-A351-09	5.43472210425371e-322	4.96574	0	1.08694442085074e-322	1	0	5
TCGA-L5-A8NF	TCGA-L5-A8NF-01A-11D-A37C-09	17.9693	206.048	64.6909	0.0622402	0.713689	0.22407	295
TCGA-L5-A8NG	TCGA-L5-A8NG-01A-11D-A37C-09	73.2067	250.51	7.72025	0.220877	0.75583	0.0232933	336
TCGA-L5-A8NH	TCGA-L5-A8NH-01A-11D-A37C-09	32.6431	246.592	52.5355	0.0983904	0.743261	0.158349	338
TCGA-L5-A8NU	TCGA-L5-A8NU-01A-11D-A36J-09	13.885	96.9507	32.8699	0.0966212	0.674648	0.228731	147
TCGA-L7-A6VZ	TCGA-L7-A6VZ-01A-12D-A33E-09	30.548	173.278	29.0771	0.131162	0.743992	0.124847	237
TCGA-M9-A5M8	TCGA-M9-A5M8-01A-11D-A28B-09	8.15208315638057e-322	108.253	3.75489890839347e-322	9.88131291682493e-324	1	4.94065645841247e-324	109
TCGA-R5-A7O7	TCGA-R5-A7O7-01A-11D-A33T-08	12.1851	144.432	9.33784070639956e-322	0.0778022	0.922198	4.94065645841247e-324	158
TCGA-R5-A805	TCGA-R5-A805-01A-11D-A364-08	71.772	63.5138	1.87744945419674e-322	0.530521	0.469479	0	138
TCGA-R6-A6DN	TCGA-R6-A6DN-01B-11D-A31U-09	10.5832	158.984	3.75489890839347e-322	0.0624132	0.937587	0	171
TCGA-R6-A6DQ	TCGA-R6-A6DQ-01B-11D-A31U-09	2.71736105212686e-322	149.965	3.04869e-132	0	1	2.03293e-134	151
TCGA-R6-A6L4	TCGA-R6-A6L4-01A-11D-A31U-09	56.9102	104.749	12.0147	0.327684	0.603136	0.0691796	177
TCGA-R6-A6L6	TCGA-R6-A6L6-01B-11D-A33E-09	1.00191	174.704	74.1288	0.0040103	0.699279	0.296711	256
TCGA-R6-A6XG	TCGA-R6-A6XG-01B-11D-A33E-09	34.5405	249.896	6.32315	0.118794	0.859459	0.021747	294
TCGA-R6-A6XQ	TCGA-R6-A6XQ-01B-11D-A33E-09	8.15208315638057e-322	120.563	73.7054	4.94065645841247e-324	0.6206	0.3794	200
TCGA-R6-A6Y2	TCGA-R6-A6Y2-01B-11D-A33E-09	13.9318	180.382	9.16071e-292	0.0716974	0.928303	4.7144e-294	196
TCGA-R6-A8W5	TCGA-R6-A8W5-01B-11D-A37C-09	20.1374	149.311	51.4621	0.0911563	0.675889	0.232955	226
TCGA-R6-A8W8	TCGA-R6-A8W8-01B-11D-A37C-09	20.5723	257.995	6.80158e-35	0.0738502	0.92615	2.44163e-37	281
TCGA-R6-A8WC	TCGA-R6-A8WC-01A-11D-A37C-09	14.2017	242.841	14.8447	0.0522339	0.893167	0.0545989	275
TCGA-R6-A8WG	TCGA-R6-A8WG-01A-11D-A37C-09	31.1078	168.904	57.0441	0.121015	0.657071	0.221913	263
TCGA-RD-A7BS	TCGA-RD-A7BS-01A-11D-A32N-08	0.164201	86.2355	1.87744945419674e-322	0.00190048	0.9981	0	87
TCGA-RE-A7BO	TCGA-RE-A7BO-01A-11D-A33E-09	136.32	168.197	5.42648e-20	0.447659	0.552341	1.782e-22	310
TCGA-S8-A6BV	TCGA-S8-A6BV-01A-21D-A31U-09	18.0618	198.992	1.87744945419674e-322	0.0832132	0.916787	0	219
TCGA-V5-A7RB	TCGA-V5-A7RB-01A-11D-A351-09	67.5758	250.552	6.84167e-186	0.212417	0.787583	2.1506e-188	322
TCGA-V5-A7RE	TCGA-V5-A7RE-01A-11D-A351-09	4.57297	233.67	4.35949e-147	0.0191946	0.980805	1.82985e-149	240
TCGA-V5-AASW	TCGA-V5-AASW-01A-11D-A403-09	4.3694	239.837	5.58294179800609e-322	0.0178922	0.982108	0	246
TCGA-VR-AA4D	TCGA-VR-AA4D-01A-11D-A37C-09	8.77835	183.713	14.9677	0.0423137	0.885539	0.0721476	210
TCGA-X8-AAAR	TCGA-X8-AAAR-01A-11D-A403-09	31.0401	167.762	26.3068	0.137889	0.745249	0.116862	229
TCGA-ZR-A9CJ	TCGA-ZR-A9CJ-01B-11D-A387-09	31.736	148.591	53.1104	0.13595	0.636535	0.227514	239
TCGA-2H-A9GF	TCGA-2H-A9GF-01A-11D-A37C-09	59.1278	383.165	14.2412	0.129514	0.839291	0.0311941	462
TCGA-2H-A9GK	TCGA-2H-A9GK-01A-11D-A37C-09	100.782	313.127	31.631	0.226202	0.702803	0.0709946	453
TCGA-2H-A9GR	TCGA-2H-A9GR-01A-12D-A37C-09	221.769	273.708	14.6292	0.43475	0.536571	0.0286788	520
TCGA-L5-A4OJ	TCGA-L5-A4OJ-01A-11D-A27G-09	56.2167	218.941	241.495	0.108809	0.423768	0.467422	536
TCGA-L5-A8NS	TCGA-L5-A8NS-01A-12D-A37C-09	21.9419	512.824	3.13172e-146	0.0410308	0.958969	5.85625e-149	539
TCGA-V5-AASX	TCGA-V5-AASX-01A-11D-A387-09	40.2039	424.591	1.11658835960122e-321	0.086498	0.913502	0	469
TCGA-2H-A9GI	TCGA-2H-A9GI-01A-11D-A37C-09	111.336	226.214	46.2816	0.290065	0.589357	0.120578	392
TCGA-L5-A8NE	TCGA-L5-A8NE-01A-11D-A37C-09	155.597	211.751	16.1813	0.405698	0.552111	0.0421906	391
TCGA-L5-A8NJ	TCGA-L5-A8NJ-01A-11D-A36J-09	113.415	242.688	39.9696	0.286349	0.612736	0.100915	404
TCGA-IC-A6RE	TCGA-IC-A6RE-01A-11D-A33E-09	317.014	352.312	62.0641	0.433441	0.481701	0.0848577	748
TCGA-2H-A9GL	TCGA-2H-A9GL-01A-12D-A37C-09	121.223	202.228	28.4206	0.344508	0.574722	0.0807699	359
TCGA-L5-A8NW	TCGA-L5-A8NW-01A-11D-A37C-09	38.2145	259.383	55.6981	0.108166	0.734181	0.157653	360

## Sheet: ESCC
Supplemental Table 5
barcode	aliquot	APOBEC.count	CT_CpG.count	CtoA.count	APOBEC.fraction	CT_CpG.fraction	CtoA.fraction	SNV
TCGA-IG-A3I8	TCGA-IG-A3I8-01A-11D-A247-09	30.2892	115.947	27.1229	0.17472	0.668825	0.156455	176
TCGA-IG-A3QL	TCGA-IG-A3QL-01A-11D-A247-09	12.4508	106.58	38.6236	0.0789754	0.676036	0.244989	160
TCGA-IG-A3YA	TCGA-IG-A3YA-01A-11D-A247-09	6.56085	77.5497	54.6002	0.0472988	0.559075	0.393626	141
TCGA-IG-A3YB	TCGA-IG-A3YB-01A-11D-A247-09	19.9231	71.8174	33.1895	0.159474	0.574861	0.265665	127
TCGA-IG-A3YC	TCGA-IG-A3YC-01A-11D-A247-09	8.49092	65.822	38.8485	0.0750337	0.581665	0.343302	115
TCGA-IG-A50L	TCGA-IG-A50L-01A-11D-A27G-09	1.12421	129.106	52.1757	0.00616322	0.707795	0.286041	185
TCGA-IG-A51D	TCGA-IG-A51D-01A-11D-A27G-09	65.7753	126.344	43.7629	0.278848	0.535623	0.185529	240
TCGA-IG-A5S3	TCGA-IG-A5S3-01A-11D-A28B-09	11.6279	70.6752	24.0873	0.109295	0.6643	0.226405	108
TCGA-IG-A625	TCGA-IG-A625-01A-11D-A31U-09	6.27463370218383e-322	104.958	9.88131291682493e-322	4.94065645841247e-324	1	9.88131291682493e-324	106
TCGA-IG-A6QS	TCGA-IG-A6QS-01A-12D-A33E-09	11.7322	91.9036	26.4821	0.0901661	0.70631	0.203524	132
TCGA-IG-A8O2	TCGA-IG-A8O2-01A-11D-A36J-09	32.1649	185.471	32.8406	0.128415	0.740473	0.131112	254
TCGA-IG-A97H	TCGA-IG-A97H-01A-11D-A387-09	4.61118	132.012	79.9764	0.0212889	0.609475	0.369236	220
TCGA-IG-A97I	TCGA-IG-A97I-01A-11D-A387-09	50.7736	131.151	14.0474	0.259087	0.669232	0.0716808	199
TCGA-JY-A6FE	TCGA-JY-A6FE-01A-11D-A33E-09	2.92428e-214	95.827	50.9698	1.99206e-216	0.652787	0.347213	149
TCGA-JY-A93F	TCGA-JY-A93F-01A-21D-A37C-09	3.11261356879985e-322	182.577	48.4209	0	0.790384	0.209616	234
TCGA-KH-A6WC	TCGA-KH-A6WC-01A-11D-A33E-09	6.27463370218383e-322	49.6543	47.6819	4.94065645841247e-324	0.510132	0.489868	99
TCGA-L5-A43H	TCGA-L5-A43H-01A-11D-A247-09	23.4103	83.9518	30.4205	0.169907	0.609306	0.220786	140
TCGA-L5-A4OM	TCGA-L5-A4OM-01A-11D-A27G-09	2.6576	82.2106	16.8298	0.0261323	0.80838	0.165488	103
TCGA-L5-A88S	TCGA-L5-A88S-01A-11D-A36J-09	7.67706	162.357	30.3987	0.0383025	0.810032	0.151665	203
TCGA-L5-A88W	TCGA-L5-A88W-01A-11D-A351-09	48.7944	128.185	37.5001	0.227502	0.597656	0.174843	218
TCGA-L5-A88Z	TCGA-L5-A88Z-01A-11D-A36J-09	11.3109	155.4	41.4212	0.0543448	0.746641	0.199014	211
TCGA-L7-A56G	TCGA-L7-A56G-01A-21D-A27G-09	8.64804	98.0731	13.7325	0.0717956	0.814198	0.114006	122
TCGA-LN-A49K	TCGA-LN-A49K-01A-11D-A247-09	2.60962e-49	94.8924	37.2505	1.97484e-51	0.718104	0.281896	134
TCGA-LN-A49L	TCGA-LN-A49L-01A-11D-A247-09	42.4579	109.64	82.6298	0.180882	0.467094	0.352024	239
TCGA-LN-A49N	TCGA-LN-A49N-01A-11D-A247-09	8.24226	49.8565	33.3627	0.0901172	0.54511	0.364773	93
TCGA-LN-A49O	TCGA-LN-A49O-01A-11D-A247-09	8.97574	88.7986	16.6899	0.0784153	0.775776	0.145809	116
TCGA-LN-A49P	TCGA-LN-A49P-01A-11D-A247-09	10.5872	87.7732	10.2288	0.0974973	0.808306	0.094197	110
TCGA-LN-A49R	TCGA-LN-A49R-01A-11D-A247-09	8.75764	123.153	38.6785	0.0513377	0.721927	0.226735	173
TCGA-LN-A49S	TCGA-LN-A49S-01A-11D-A247-09	63.6528	118.51	37.9956	0.289122	0.538295	0.172583	224
TCGA-LN-A49U	TCGA-LN-A49U-01A-31D-A27G-09	99.1098	95.9493	27.6144	0.44509	0.430897	0.124013	227
TCGA-LN-A49W	TCGA-LN-A49W-01A-11D-A27G-09	8.93148	116.432	13.8958	0.0641355	0.836081	0.0997836	141
TCGA-LN-A49X	TCGA-LN-A49X-01A-31D-A27G-09	9.66988	105.418	20.1081	0.0715248	0.779743	0.148732	137
TCGA-LN-A4A1	TCGA-LN-A4A1-01A-21D-A27G-09	2.81835	154.658	52.6193	0.0134146	0.736131	0.250455	213
TCGA-LN-A4A2	TCGA-LN-A4A2-01A-31D-A27G-09	27.5834	153.65	46.3526	0.1212	0.675129	0.203671	231
TCGA-LN-A4A3	TCGA-LN-A4A3-01A-11D-A27G-09	4.49676	89.0286	40.4744	0.033558	0.664394	0.302048	136
TCGA-LN-A4A4	TCGA-LN-A4A4-01A-11D-A27G-09	18.1975	116.382	34.9123	0.107365	0.686653	0.205982	172
TCGA-LN-A4A5	TCGA-LN-A4A5-01A-21D-A27G-09	4.64526	93.1723	32.3368	0.0356904	0.71586	0.24845	132
TCGA-LN-A4A6	TCGA-LN-A4A6-01A-11D-A27G-09	9.28821	131.484	28.9585	0.0547233	0.774662	0.170615	172
TCGA-LN-A4A8	TCGA-LN-A4A8-01A-32D-A27G-09	80.0946	57.8974	43.194	0.442057	0.319547	0.238396	185
TCGA-LN-A4MQ	TCGA-LN-A4MQ-01A-11D-A28B-09	14.1603	83.1991	3.34698	0.14061	0.826155	0.0332351	102
TCGA-LN-A4MR	TCGA-LN-A4MR-01A-11D-A28B-09	97.1392	94.0344	29.5255	0.440143	0.426075	0.133782	225
TCGA-LN-A5U5	TCGA-LN-A5U5-01A-21D-A28B-09	1.0709	44.041	39.4529	0.0126637	0.520796	0.46654	86
TCGA-LN-A5U6	TCGA-LN-A5U6-01A-11D-A28B-09	9.0189	94.386	37.4918	0.0640107	0.669895	0.266095	143
TCGA-LN-A5U7	TCGA-LN-A5U7-01A-11D-A31U-09	14.7199	151.635	26.0983	0.0764856	0.787906	0.135609	195
TCGA-LN-A7HV	TCGA-LN-A7HV-01A-21D-A351-09	7.40126	136.339	14.3524	0.0468161	0.862399	0.0907851	160
TCGA-LN-A7HW	TCGA-LN-A7HW-01A-22D-A351-09	43.8341	90.9851	25.4599	0.273486	0.567667	0.158847	163
TCGA-LN-A7HX	TCGA-LN-A7HX-01A-11D-A33E-09	46.8552	130.876	27.0309	0.228828	0.639161	0.132011	208
TCGA-LN-A7HZ	TCGA-LN-A7HZ-01A-31D-A351-09	5.40758	116.198	14.7318	0.0396633	0.852282	0.108054	138
TCGA-LN-A8HZ	TCGA-LN-A8HZ-01A-11D-A36J-09	13.2642	176.024	49.3906	0.0555733	0.737493	0.206934	242
TCGA-LN-A8I0	TCGA-LN-A8I0-01A-11D-A36J-09	5.0908	176.035	53.6696	0.0216818	0.749738	0.22858	238
TCGA-LN-A8I1	TCGA-LN-A8I1-01A-11D-A36J-09	9.84581	145.038	64.8169	0.0448147	0.660161	0.295024	223
TCGA-LN-A9FO	TCGA-LN-A9FO-01A-11D-A387-09	47.8591	123.161	35.5813	0.231649	0.596128	0.172222	210
TCGA-LN-A9FQ	TCGA-LN-A9FQ-01A-31D-A387-09	30.1858	122.731	50.7965	0.148178	0.602468	0.249354	207
TCGA-LN-A9FR	TCGA-LN-A9FR-01A-11D-A387-09	1.24998608397835e-321	102.406	55.2213	9.88131291682493e-324	0.649671	0.350329	160
TCGA-Q9-A6FU	TCGA-Q9-A6FU-01A-11D-A31U-09	145.471	107.505	6.57107308968858e-322	0.575039	0.424961	4.94065645841247e-324	258
TCGA-S8-A6BW	TCGA-S8-A6BW-01A-11D-A31U-09	67.983	89.3486	32.1428	0.358798	0.47156	0.169642	193
TCGA-V5-A7RC	TCGA-V5-A7RC-01B-11D-A403-09	2.64791	128.367	36.7365	0.0157848	0.765221	0.218994	170
TCGA-V5-AASV	TCGA-V5-AASV-01A-11D-A387-09	2.65533	150.342	54.1091	0.0128211	0.725916	0.261263	210
TCGA-VR-A8EO	TCGA-VR-A8EO-01A-11D-A36J-09	5.89959	75.526	83.6109	0.0357472	0.457632	0.506621	168
TCGA-VR-A8EP	TCGA-VR-A8EP-01A-31D-A403-09	35.3645	86.7702	33.2259	0.227629	0.558508	0.213863	158
TCGA-VR-A8ER	TCGA-VR-A8ER-01A-11D-A36J-09	4.22312	85.1395	87.5279	0.0238742	0.481312	0.494814	180
TCGA-VR-A8ET	TCGA-VR-A8ET-01A-11D-A403-09	2.65503	38.0495	17.4177	0.0456802	0.654646	0.299674	59
TCGA-VR-A8EU	TCGA-VR-A8EU-01A-11D-A36J-09	8.49218	203.544	33.8796	0.0345329	0.827698	0.137769	249
TCGA-VR-A8EW	TCGA-VR-A8EW-01A-11D-A36J-09	35.075	133.764	38.9229	0.168823	0.643833	0.187344	211
TCGA-VR-A8EY	TCGA-VR-A8EY-01A-11D-A36J-09	14.6685	129.788	76.9653	0.0662469	0.586158	0.347595	225
TCGA-VR-AA4G	TCGA-VR-AA4G-01A-11D-A37C-09	9.10297	134.141	58.7343	0.0450691	0.664135	0.290795	205
TCGA-VR-AA7D	TCGA-VR-AA7D-01A-11D-A403-09	36.7785	90.6592	41.6392	0.217525	0.536201	0.246274	172
TCGA-VR-AA7I	TCGA-VR-AA7I-01A-11D-A403-09	12.5794	112.239	4.61109	0.0971906	0.867183	0.0356262	131
TCGA-XP-A8T6	TCGA-XP-A8T6-01A-11D-A36J-09	4.38555	213.264	34.2714	0.0174084	0.846552	0.13604	255
TCGA-XP-A8T8	TCGA-XP-A8T8-01A-11D-A36J-09	9.82046	190.337	30.9258	0.0424975	0.823673	0.13383	234
TCGA-Z6-A9VB	TCGA-Z6-A9VB-01A-21D-A37C-09	4.68328	164.601	49.7323	0.0213832	0.751546	0.227071	222
TCGA-IG-A4P3	TCGA-IG-A4P3-01A-11D-A27G-09	168.353	63.9609	203.476	0.386318	0.14677	0.466912	446
TCGA-IG-A5B8	TCGA-IG-A5B8-01A-11D-A28B-09	287.731	75.1495	12.2463	0.767023	0.200331	0.0326458	384
TCGA-L5-A8NQ	TCGA-L5-A8NQ-01A-11D-A36J-09	217.417	98.7295	79.0196	0.550192	0.249843	0.199965	404
TCGA-Z6-AAPN	TCGA-Z6-AAPN-01A-11D-A403-09	387.552	88.0294	26.357	0.772111	0.175379	0.0525104	514
TCGA-JY-A6FG	TCGA-JY-A6FG-01A-11D-A33E-09	18.4574	220.381	118.56	0.0516439	0.616626	0.33173	363
TCGA-L5-A8NK	TCGA-L5-A8NK-01A-21D-A37C-09	138.5	146.169	69.4084	0.391157	0.412817	0.196026	361
TCGA-LN-A49Y	TCGA-LN-A49Y-01A-11D-A27G-09	37.0096	38.5719	265.51	0.108503	0.113084	0.778413	349
TCGA-VR-A8EZ	TCGA-VR-A8EZ-01A-11D-A36J-09	37.6277	169.732	145.362	0.106678	0.481207	0.412115	359
TCGA-L5-A43J	TCGA-L5-A43J-01A-12D-A247-09	2.50985348087353e-321	827.779	3.95252516672997e-321	4.94065645841247e-324	1	4.94065645841247e-324	836
TCGA-IG-A3Y9	TCGA-IG-A3Y9-01A-12D-A247-09	240.58	59.3613	12.6163	0.769714	0.189921	0.0403646	320
TCGA-LN-A49M	TCGA-LN-A49M-01A-21D-A27G-09	232.659	70.6139	8.48989	0.746269	0.226499	0.0272319	319
TCGA-VR-A8EX	TCGA-VR-A8EX-01A-11D-A36J-09	79.2279	167.757	45.0869	0.271261	0.57437	0.154369	297
TCGA-Z6-A8JD	TCGA-Z6-A8JD-01A-11D-A36J-09	146.833	133.642	30.4571	0.472235	0.42981	0.0979545	317
TCGA-Z6-A8JE	TCGA-Z6-A8JE-01A-11D-A37C-09	109.371	112.408	97.7305	0.34231	0.351814	0.305877	326
TCGA-LN-A9FP	TCGA-LN-A9FP-01A-31D-A387-09	64.4736	59.7082	494.334	0.104239	0.0965345	0.799226	633
TCGA-JY-A6FD	TCGA-JY-A6FD-01A-11D-A33E-09	60.0222	117.781	87.2527	0.226451	0.444362	0.329187	270
TCGA-LN-A4A9	TCGA-LN-A4A9-01A-11D-A28B-09	124.468	95.498	58.2696	0.447348	0.343227	0.209425	284
TCGA-LN-A7HY	TCGA-LN-A7HY-01A-12D-A351-09	30.4592	197.011	32.9363	0.116968	0.756551	0.126481	264
TCGA-VR-AA7B	TCGA-VR-AA7B-01A-31D-A403-09	112.83	116.978	32.1712	0.430682	0.446517	0.1228	267
